# Supplementary material for: Exceptionally stable membrane lipid composition of the marine facultative anaerobe and piezotolerant ‘Labilibaculum euxinus’ under variable pressure and nutrients
Source: FEMS Microbiol Ecol. 2026 Feb 18;102(3):fiag012. doi: 10.1093/femsec/fiag012 (PMC12927429; doi:10.1093/femsec/fiag012)
Supplement: fiag012_Supplemental_Files [file fiag012_supplemental_files.zip]

Archive with 2 entries (2 files):
- Supplementary data_villanueva_version20.docx
- Supplementary Tables_version20.xlsx
