# Supplementary material for: Exceptionally stable membrane lipid composition of the marine facultative anaerobe and piezotolerant ‘Labilibaculum euxinus’ under variable pressure and nutrients
Source: FEMS Microbiol Ecol. 2026 Feb 18;102(3):fiag012. doi: 10.1093/femsec/fiag012 (PMC12927429; doi:10.1093/femsec/fiag012)
Supplement: fiag012_Supplemental_Files [file fiag012_supplemental_files.zip › Supplementary Tables_version20.xlsx]

## Sheet: Supplementary Table1
Supplementary Table 1. Full list of the distribution of the detected intact polar lipids (IPLs), their accurate masses and their fragments (UHPLC-HRMS MS2)
OR= ornithine lipid, PE= Phosphatidylethanolamine, sat= saturated, unsat= unsaturated, CAP= capnine lipids
		File name	O2308127*	O2308133	O2308134			O2308127	O2308133	O2308134
Description	Assigned elemental composition	m/z	0.1MPa, Replete phosphate_A	0.1MPa, Replete phosphate_B	0.1MPa, Replete phosphate_C	average	stdev	0.1MPa, Reduced phosphate_A	0.1MPa, Reduced phosphate_B	0.1MPa, Reduced phosphate_C	average	stdev	20MPa, Replete phosphate_A	20MPa, Replete phosphate_B	20MPa, Replete phosphate_C	average	stdev	20MPa, Reduced phosphate_A	20MPa, Reduce phosphate_B	20MPa, Reduced phosphate_C	average	stdev
OR lipid	C35H69N2O5+	597.521	4.05369	2.57975	3.15872	3.26406	0.74259	3.37124	3.06713	5.7909	4.07643	1.49255	2.66858	3.728	2.48951	2.96203	0.669363	3.49548	2.40564	0.887068	2.26273	1.31007
OR lipid	C36H71N2O5	611.537	5.50393	4.74601	4.80275	5.01756	0.422162	3.709	4.35989	4.80063	4.28984	0.549175	4.33967	5.60057	4.6653	4.86851	0.654552	5.58407	4.07588	4.09566	4.5852	0.865102
OR lipid	C37H73N2O5+	625.552	17.4395	14.8025	16.1315	16.1245	1.31852	14.2354	14.6443	17.1074	15.329	1.5536	16.3796	13.5543	17.0686	15.6675	1.86221	13.3886	19.2347	18.5872	17.0702	3.20471
OR lipid	C38H75N2O5	639.568	2.26285	2.00544	2.0496	2.10597	0.137652	1.96884	1.03614	0.879123	1.2947	0.589074	2.3715	2.12344	1.85474	2.11656	0.258446	1.44004	0.985126	1.42943	1.28486	0.259633
OR lipid - hydroxy	C37H73N2O6+	641.538	0	0	0	0	0	0.118416	0.210299	0	0.109572	0.105428	0.165614	0.0931465	0.401772	0.220178	0.161386	0	0	0	0	0
OR lipid	C39H77N2O5	653.584	0.298179	0.409014	0.654221	0.453805	0.182198	0.531458	0.821056	0.709735	0.687416	0.146083	0	0.0375733	0	0.0125244	0.0216929	0.129431	0.190823	0.42783	0.249361	0.157577
Capnine lipids	C32H66NO6S+	576.466	6.61274	6.92516	5.99993	6.51261	0.470671	4.52524	6.3627	5.81431	5.56741	0.943282	6.27965	6.09415	5.4712	5.94833	0.42349	4.92205	6.88575	10.1195	7.3091	2.62445
Capnine lipids	C32H66NO6S+	592.461	4.73531	3.80552	4.24013	4.26032	0.465224	3.55244	4.59536	3.93756	4.02845	0.527368	4.66706	4.76735	3.83749	4.42397	0.510375	5.11677	3.46971	4.59655	4.39434	0.841939
Capnine lipids	C33H66NO6S+	604.498	0.142399	0.10401	0.150667	0.132359	0.0248961	0	0	0.0886433	0.0295478	0.0511782	0.329123	0.4224	0.289784	0.347102	0.0681116	0.561842	0	0.369754	0.310532	0.285564
Capnine lipids	C33H68NO6S+	606.477	3.6705	3.73514	3.50367	3.63644	0.119437	2.64492	3.50938	3.08342	3.07924	0.432245	5.75048	6.18573	5.76086	5.89902	0.248351	7.17835	4.77092	9.35505	7.10144	2.29303
Capnine lipids	C34H70NO6S+	620.493	8.25065	14.1623	13.23	11.881	3.17831	11.4235	14.4013	9.02417	11.6164	2.69376	12.9115	9.84863	13.8314	12.1972	2.08525	11.7442	12.2091	17.768	13.9071	3.35174
Capnine lipids	C47H94NO7S+	816.676	0	0	0	0	0	0.0253034	0.0361363	0	0.0204799	0.0185447	0.0241406	0	0	0.00804686	0.0139376	0	0	0	0	0
Flavolipins	C35H67N2O7+	627.496	0.0668964	0.0557261	0.0595474	0.0607233	0.00567723	1.27104	0.000706356	0.0928725	0.454872	0.708321	0	0.0450839	0.0201654	0.0217498	0.0225837	0.0357941	0.0647749	0.0257546	0.0421079	0.0202619
Flavolipins	C36H69N2O7+	641.511	0.0580263	0.0955724	0.0515189	0.0683725	0.0237794	0.122987	0.0754133	0.116405	0.104935	0.0257776	0.108296	0.0843909	0.0202258	0.0709709	0.045543	0.0845696	0.0883073	0.115778	0.0962183	0.017042
Flavolipins	C37H71N2O7+	655.527	1.39177	1.2181	1.28351	1.29779	0.0877093	1.75344	1.5898	1.81646	1.7199	0.116992	0.953846	0.675665	0.650645	0.760052	0.168296	0.584972	1.04394	0.658437	0.762449	0.24653
Flavolipins	C39H73N2O7+	681.543	0.277262	0.37554	0.604247	0.419016	0.167772	0.177024	0.160629	0.0199993	0.119218	0.0863156	0.358019	0.335735	0.427059	0.373604	0.0476152	0.33093	0.0800818	1.64196	0.684325	0.83877
Glycine lipids	C32H62NO5+	540.463	0.371027	0.394864	0.366817	0.377569	0.015125	0.633828	0.509139	0.537645	0.560204	0.0653337	0.558237	0.996919	0.209315	0.588157	0.394654	0.629167	0.783261	0.158642	0.52369	0.325394
Glycine lipids	C33H64NO5+	554.479	0.321557	0.368844	0.286275	0.325559	0.0414295	0.453534	0.316392	0.400459	0.390128	0.0691523	0.837949	1.49047	0.678761	1.00239	0.430115	1.76724	0.930047	0.391789	1.02969	0.69312
Glycine lipids	C34H66NO5+	568.495	5.45669	5.18121	5.13698	5.25829	0.173233	7.18551	5.40199	5.68158	6.08969	0.959246	5.9432	6.26825	5.91702	6.04282	0.195666	6.40438	7.04909	3.5197	5.65772	1.87943
Glycine lipids	C35H68NO5+	582.511	1.17167	1.01972	1.00686	1.06608	0.0916655	2.19492	0.983409	1.33335	1.5039	0.623503	0.754609	0.82676	0.592842	0.724737	0.119786	1.28434	1.11462	0.57008	0.98968	0.373161
Glycine lipids	C36H70NO5+	596.526	1.10949	0.785877	0.904253	0.933207	0.163739	2.21522	1.64407	1.82202	1.89377	0.29226	0.311087	0.29644	0.492148	0.366558	0.10901	0.427734	0.549099	0.736389	0.571074	0.155496
PE	C33H67NO8P+	636.461	4.26511	2.99266	3.49162	3.58313	0.641144	4.03354	3.6755	4.1371	3.94871	0.242209	2.61589	3.30217	1.97931	2.63246	0.661586	2.55481	3.99123	0.588019	2.37802	1.70848
PE	C35H69NO8P+	662.476	5.9903	6.48353	4.87566	5.78316	0.823704	7.85321	7.28364	8.08077	7.73921	0.410609	9.75097	10.1658	9.46304	9.79327	0.353285	8.1111	6.08695	4.55862	6.25222	1.782
PE	C35H71NO8P+	664.492	8.39526	8.93883	8.24649	8.52686	0.364449	7.30351	7.69713	7.57648	7.5257	0.201663	4.18027	6.13674	4.2515	4.85617	1.10958	3.54286	5.25577	2.31065	3.70309	1.47909
PE	C37H73NO8P+	690.508	5.84093	3.98505	4.41362	4.74653	0.9717	4.53919	4.1563	4.40589	4.36713	0.19437	7.66823	8.03073	7.99439	7.89778	0.199631	9.72626	5.78835	5.20445	6.90635	2.4595
PE	C38H75NO8P+	704.524	0.698351	0.517101	0.650826	0.622093	0.0939794	0.485755	0.372928	0.455433	0.438038	0.0583902	1.38315	1.95829	2.32004	1.88716	0.472479	2.68258	5.61811	2.71243	3.67104	1.68628
PE	C39H77NO8P+	718.539	0.428768	0.183733	0.292619	0.301706	0.12277	0.469683	0.23769	0.305159	0.337511	0.119332	0.282012	0.312623	2.48004	1.02489	1.26029	0.455308	0.315995	2.62912	1.13347	1.29714
cardiolipins			11.1871	14.1288	14.408	13.2413	1.78446	13.2018	12.8516	11.9825	12.6786	0.62775	8.40736	6.61861	6.83286	7.28627	0.976777	7.81714	7.01272	6.54216	7.12401	0.644737
		sum	100	100	100			100	100	100			100	100	100			100	100	100
OR lipid			29.5582	24.5427	26.7968	26.9659	2.512	23.9344	24.1388	29.2878	25.787	3.03349	25.9249	25.1371	26.4799	25.8473	0.674805	24.0376	26.8922	25.4272	25.4523	1.42744
Capnine lipids			23.4116	28.7321	27.1244	26.4227	2.72877	22.1714	28.9049	21.9481	24.3415	3.95362	29.962	27.3183	29.1907	28.8236	1.35953	29.5232	27.3355	42.2089	33.0225	8.03048
Flavolipins			1.79395	1.74494	1.99882	1.8459	0.134679	3.32449	1.82655	2.04573	2.39892	0.809019	1.42016	1.14087	1.1181	1.22638	0.168207	1.03627	1.2771	2.44193	1.5851	0.751746
Glycine lipids			8.43044	7.75052	7.70118	7.96071	0.407539	12.683	8.855	9.77505	10.4377	1.99819	8.40508	9.87884	7.89009	8.72467	1.03218	10.5129	10.4261	5.3766	8.77186	2.9407
PE			25.6187	23.1009	21.9708	23.5635	1.86742	24.6849	23.4232	24.9608	24.3563	0.819796	25.8805	29.9064	28.4883	28.0917	2.04201	27.0729	27.0564	18.0033	24.0442	5.2316
cardiolipins			11.1871	14.1288	14.408	13.2413	1.78446	13.2018	12.8516	11.9825	12.6786	0.62775	8.40736	6.61861	6.83286	7.28627	0.976777	7.81714	7.01272	6.54216	7.12401	0.644737
						100					100					100					100
sat - OR			29.5582	24.5427	26.7968	26.9659	2.512	23.9344	24.1388	29.2878	25.787	3.03349	25.9249	25.1371	26.4799	25.8473	0.674805	24.0376	26.8922	25.4272	25.4523	1.42744
sat - CAP			23.2692	28.6281	26.9737	26.2903	2.74403	22.1714	28.9049	21.8595	24.3119	3.98069	29.6328	26.8959	28.9009	28.4765	1.41697	28.9613	27.3355	41.8391	32.712	7.94603
unsat- CAP			0.142399	0.10401	0.150667	0.132359	0.0248961	0	0	0.0886433	0.0295478	0.0511782	0.329123	0.4224	0.289784	0.347102	0.0681116	0.561842	0	0.369754	0.310532	0.285564
sat- FLAV			1.79395	1.74494	1.99882	1.8459	0.134679	3.32449	1.82655	2.04573	2.39892	0.809019	1.42016	1.14087	1.1181	1.22638	0.168207	1.03627	1.2771	2.44193	1.5851	0.751746
sat - GLY			8.43044	7.75052	7.70118	7.96071	0.407539	12.683	8.855	9.77505	10.4377	1.99819	8.40508	9.87884	7.89009	8.72467	1.03218	10.5129	10.4261	5.3766	8.77186	2.9407
sat PE			12.6604	11.9315	11.7381	12.11	0.486354	11.337	11.3726	11.7136	11.4744	0.207882	6.79617	9.43891	6.23081	7.48863	1.71248	6.09767	9.247	2.89867	6.08111	3.1742
unsat PE			12.9583	11.1694	10.2327	11.4535	1.38484	13.3478	12.0506	13.2473	12.8819	0.721705	19.0844	20.4674	22.2575	20.6031	1.59092	20.9752	17.8094	15.1046	17.9631	2.93833
cardiolipins			11.1871	14.1288	14.408	13.2413	1.78446	13.2018	12.8516	11.9825	12.6786	0.62775	8.40736	6.61861	6.83286	7.28627	0.976777	7.81714	7.01272	6.54216	7.12401	0.644737
amino sum			63.1941	62.7703	63.6211	63.1952	0.425429	62.1133	63.7252	63.0566	62.9651	0.809836	65.7121	63.475	64.6788	64.622	1.11963	65.1099	65.9309	75.4546	68.8318	5.75016
Ratio unsat/sat			0.173034	0.151123	0.138061	0.154073	0.0176718	0.181726	0.160465	0.17857	0.173587	0.0114732	0.268962	0.288169	0.319277	0.292136	0.0253908	0.30486	0.236897	0.198431	0.246729	0.0538915
Ratio PEs unsat/sat			1.02354	0.936129	0.871753	0.943806	0.0761823	1.17737	1.05961	1.13093	1.12264	0.059314	2.8081	2.16841	3.57217	2.84956	0.702797	3.43988	1.92597	5.21088	3.52558	1.64413
Ratio CAP unsat/sat			0.00611963	0.00363316	0.0055857	0.00511283	0.00130895	0	0	0.00405515	0.00135172	0.00234124	0.0111067	0.015705	0.0100268	0.0122795	0.00301531	0.0193997	0	0.00883752	0.00941242	0.00971263
*file name of the raw data as indicated in the Zenodo repository

## Sheet: Supplementary Table2
Supplementary Table 2. Two-way ANOVA corrected for multiple comparisons using Tukey's multiple comparison test with CI of 95%
	Predicted (LS) mean diff.	95.00% CI of diff.	Below threshold?	Summary	Adjusted P Value
OR lipid:0.1 MPa - Repleted phosphate vs. OR lipid:0.1 MPA - Reduced phosphate	0.01111	-3.837 to 3.859	No	ns	>0.9999
OR lipid:0.1 MPa - Repleted phosphate vs. OR lipid:20 MPa - Repleted phosphate	0	-3.848 to 3.848	No	ns	>0.9999
OR lipid:0.1 MPa - Repleted phosphate vs. OR lipid:20 MPa - Reduced phosphate	0.01111	-3.837 to 3.859	No	ns	>0.9999
OR lipid:0.1 MPa - Repleted phosphate vs. Capnine lipids:0.1 MPa - Repleted phosphate	-2.208	-6.921 to 2.504	No	ns	0.9793
OR lipid:0.1 MPa - Repleted phosphate vs. Capnine lipids:0.1 MPA - Reduced phosphate	-2.197	-8.281 to 3.886	No	ns	0.9993
OR lipid:0.1 MPa - Repleted phosphate vs. Capnine lipids:20 MPa - Repleted phosphate	-2.208	-8.292 to 3.875	No	ns	0.9992
OR lipid:0.1 MPa - Repleted phosphate vs. Capnine lipids:20 MPa - Reduced phosphate	-2.197	-8.281 to 3.886	No	ns	0.9993
OR lipid:0.1 MPa - Repleted phosphate vs. Flavolipins:0.1 MPa - Repleted phosphate	24.98	20.26 to 29.69	Yes	****	<0.0001
OR lipid:0.1 MPa - Repleted phosphate vs. Flavolipins:0.1 MPA - Reduced phosphate	24.99	18.90 to 31.07	Yes	****	<0.0001
OR lipid:0.1 MPa - Repleted phosphate vs. Flavolipins:20 MPa - Repleted phosphate	24.98	18.89 to 31.06	Yes	****	<0.0001
OR lipid:0.1 MPa - Repleted phosphate vs. Flavolipins:20 MPa - Reduced phosphate	24.99	18.90 to 31.07	Yes	****	<0.0001
OR lipid:0.1 MPa - Repleted phosphate vs. Glycine lipids:0.1 MPa - Repleted phosphate	17.57	12.85 to 22.28	Yes	****	<0.0001
OR lipid:0.1 MPa - Repleted phosphate vs. Glycine lipids:0.1 MPA - Reduced phosphate	17.58	11.49 to 23.66	Yes	****	<0.0001
OR lipid:0.1 MPa - Repleted phosphate vs. Glycine lipids:20 MPa - Repleted phosphate	17.57	11.48 to 23.65	Yes	****	<0.0001
OR lipid:0.1 MPa - Repleted phosphate vs. Glycine lipids:20 MPa - Reduced phosphate	17.58	11.49 to 23.66	Yes	****	<0.0001
OR lipid:0.1 MPa - Repleted phosphate vs. PE:0.1 MPa - Repleted phosphate	1.05	-3.662 to 5.762	No	ns	>0.9999
OR lipid:0.1 MPa - Repleted phosphate vs. PE:0.1 MPA - Reduced phosphate	1.061	-5.023 to 7.145	No	ns	>0.9999
OR lipid:0.1 MPa - Repleted phosphate vs. PE:20 MPa - Repleted phosphate	1.05	-5.034 to 7.134	No	ns	>0.9999
OR lipid:0.1 MPa - Repleted phosphate vs. PE:20 MPa - Reduced phosphate	1.061	-5.023 to 7.145	No	ns	>0.9999
OR lipid:0.1 MPa - Repleted phosphate vs. cardiolipins:0.1 MPa - Repleted phosphate	19.52	14.80 to 24.23	Yes	****	<0.0001
OR lipid:0.1 MPa - Repleted phosphate vs. cardiolipins:0.1 MPA - Reduced phosphate	19.53	13.44 to 25.61	Yes	****	<0.0001
OR lipid:0.1 MPa - Repleted phosphate vs. cardiolipins:20 MPa - Repleted phosphate	19.52	13.43 to 25.60	Yes	****	<0.0001
OR lipid:0.1 MPa - Repleted phosphate vs. cardiolipins:20 MPa - Reduced phosphate	19.53	13.44 to 25.61	Yes	****	<0.0001
OR lipid:0.1 MPA - Reduced phosphate vs. OR lipid:20 MPa - Repleted phosphate	-0.01111	-3.859 to 3.837	No	ns	>0.9999
OR lipid:0.1 MPA - Reduced phosphate vs. OR lipid:20 MPa - Reduced phosphate	0	-3.848 to 3.848	No	ns	>0.9999
OR lipid:0.1 MPA - Reduced phosphate vs. Capnine lipids:0.1 MPa - Repleted phosphate	-2.219	-8.303 to 3.864	No	ns	0.9992
OR lipid:0.1 MPA - Reduced phosphate vs. Capnine lipids:0.1 MPA - Reduced phosphate	-2.208	-6.921 to 2.504	No	ns	0.9793
OR lipid:0.1 MPA - Reduced phosphate vs. Capnine lipids:20 MPa - Repleted phosphate	-2.219	-8.303 to 3.864	No	ns	0.9992
OR lipid:0.1 MPA - Reduced phosphate vs. Capnine lipids:20 MPa - Reduced phosphate	-2.208	-8.292 to 3.875	No	ns	0.9992
OR lipid:0.1 MPA - Reduced phosphate vs. Flavolipins:0.1 MPa - Repleted phosphate	24.96	18.88 to 31.05	Yes	****	<0.0001
OR lipid:0.1 MPA - Reduced phosphate vs. Flavolipins:0.1 MPA - Reduced phosphate	24.98	20.26 to 29.69	Yes	****	<0.0001
OR lipid:0.1 MPA - Reduced phosphate vs. Flavolipins:20 MPa - Repleted phosphate	24.96	18.88 to 31.05	Yes	****	<0.0001
OR lipid:0.1 MPA - Reduced phosphate vs. Flavolipins:20 MPa - Reduced phosphate	24.98	18.89 to 31.06	Yes	****	<0.0001
OR lipid:0.1 MPA - Reduced phosphate vs. Glycine lipids:0.1 MPa - Repleted phosphate	17.56	11.47 to 23.64	Yes	****	<0.0001
OR lipid:0.1 MPA - Reduced phosphate vs. Glycine lipids:0.1 MPA - Reduced phosphate	17.57	12.85 to 22.28	Yes	****	<0.0001
OR lipid:0.1 MPA - Reduced phosphate vs. Glycine lipids:20 MPa - Repleted phosphate	17.56	11.47 to 23.64	Yes	****	<0.0001
OR lipid:0.1 MPA - Reduced phosphate vs. Glycine lipids:20 MPa - Reduced phosphate	17.57	11.48 to 23.65	Yes	****	<0.0001
OR lipid:0.1 MPA - Reduced phosphate vs. PE:0.1 MPa - Repleted phosphate	1.039	-5.045 to 7.123	No	ns	>0.9999
OR lipid:0.1 MPA - Reduced phosphate vs. PE:0.1 MPA - Reduced phosphate	1.05	-3.662 to 5.762	No	ns	>0.9999
OR lipid:0.1 MPA - Reduced phosphate vs. PE:20 MPa - Repleted phosphate	1.039	-5.045 to 7.123	No	ns	>0.9999
OR lipid:0.1 MPA - Reduced phosphate vs. PE:20 MPa - Reduced phosphate	1.05	-5.034 to 7.134	No	ns	>0.9999
OR lipid:0.1 MPA - Reduced phosphate vs. cardiolipins:0.1 MPa - Repleted phosphate	19.51	13.42 to 25.59	Yes	****	<0.0001
OR lipid:0.1 MPA - Reduced phosphate vs. cardiolipins:0.1 MPA - Reduced phosphate	19.52	14.80 to 24.23	Yes	****	<0.0001
OR lipid:0.1 MPA - Reduced phosphate vs. cardiolipins:20 MPa - Repleted phosphate	19.51	13.42 to 25.59	Yes	****	<0.0001
OR lipid:0.1 MPA - Reduced phosphate vs. cardiolipins:20 MPa - Reduced phosphate	19.52	13.43 to 25.60	Yes	****	<0.0001
OR lipid:20 MPa - Repleted phosphate vs. OR lipid:20 MPa - Reduced phosphate	0.01111	-3.837 to 3.859	No	ns	>0.9999
OR lipid:20 MPa - Repleted phosphate vs. Capnine lipids:0.1 MPa - Repleted phosphate	-2.208	-8.292 to 3.875	No	ns	0.9992
OR lipid:20 MPa - Repleted phosphate vs. Capnine lipids:0.1 MPA - Reduced phosphate	-2.197	-8.281 to 3.886	No	ns	0.9993
OR lipid:20 MPa - Repleted phosphate vs. Capnine lipids:20 MPa - Repleted phosphate	-2.208	-6.921 to 2.504	No	ns	0.9793
OR lipid:20 MPa - Repleted phosphate vs. Capnine lipids:20 MPa - Reduced phosphate	-2.197	-8.281 to 3.886	No	ns	0.9993
OR lipid:20 MPa - Repleted phosphate vs. Flavolipins:0.1 MPa - Repleted phosphate	24.98	18.89 to 31.06	Yes	****	<0.0001
OR lipid:20 MPa - Repleted phosphate vs. Flavolipins:0.1 MPA - Reduced phosphate	24.99	18.90 to 31.07	Yes	****	<0.0001
OR lipid:20 MPa - Repleted phosphate vs. Flavolipins:20 MPa - Repleted phosphate	24.98	20.26 to 29.69	Yes	****	<0.0001
OR lipid:20 MPa - Repleted phosphate vs. Flavolipins:20 MPa - Reduced phosphate	24.99	18.90 to 31.07	Yes	****	<0.0001
OR lipid:20 MPa - Repleted phosphate vs. Glycine lipids:0.1 MPa - Repleted phosphate	17.57	11.48 to 23.65	Yes	****	<0.0001
OR lipid:20 MPa - Repleted phosphate vs. Glycine lipids:0.1 MPA - Reduced phosphate	17.58	11.49 to 23.66	Yes	****	<0.0001
OR lipid:20 MPa - Repleted phosphate vs. Glycine lipids:20 MPa - Repleted phosphate	17.57	12.85 to 22.28	Yes	****	<0.0001
OR lipid:20 MPa - Repleted phosphate vs. Glycine lipids:20 MPa - Reduced phosphate	17.58	11.49 to 23.66	Yes	****	<0.0001
OR lipid:20 MPa - Repleted phosphate vs. PE:0.1 MPa - Repleted phosphate	1.05	-5.034 to 7.134	No	ns	>0.9999
OR lipid:20 MPa - Repleted phosphate vs. PE:0.1 MPA - Reduced phosphate	1.061	-5.023 to 7.145	No	ns	>0.9999
OR lipid:20 MPa - Repleted phosphate vs. PE:20 MPa - Repleted phosphate	1.05	-3.662 to 5.762	No	ns	>0.9999
OR lipid:20 MPa - Repleted phosphate vs. PE:20 MPa - Reduced phosphate	1.061	-5.023 to 7.145	No	ns	>0.9999
OR lipid:20 MPa - Repleted phosphate vs. cardiolipins:0.1 MPa - Repleted phosphate	19.52	13.43 to 25.60	Yes	****	<0.0001
OR lipid:20 MPa - Repleted phosphate vs. cardiolipins:0.1 MPA - Reduced phosphate	19.53	13.44 to 25.61	Yes	****	<0.0001
OR lipid:20 MPa - Repleted phosphate vs. cardiolipins:20 MPa - Repleted phosphate	19.52	14.80 to 24.23	Yes	****	<0.0001
OR lipid:20 MPa - Repleted phosphate vs. cardiolipins:20 MPa - Reduced phosphate	19.53	13.44 to 25.61	Yes	****	<0.0001
OR lipid:20 MPa - Reduced phosphate vs. Capnine lipids:0.1 MPa - Repleted phosphate	-2.219	-8.303 to 3.864	No	ns	0.9992
OR lipid:20 MPa - Reduced phosphate vs. Capnine lipids:0.1 MPA - Reduced phosphate	-2.208	-8.292 to 3.875	No	ns	0.9992
OR lipid:20 MPa - Reduced phosphate vs. Capnine lipids:20 MPa - Repleted phosphate	-2.219	-8.303 to 3.864	No	ns	0.9992
OR lipid:20 MPa - Reduced phosphate vs. Capnine lipids:20 MPa - Reduced phosphate	-2.208	-6.921 to 2.504	No	ns	0.9793
OR lipid:20 MPa - Reduced phosphate vs. Flavolipins:0.1 MPa - Repleted phosphate	24.96	18.88 to 31.05	Yes	****	<0.0001
OR lipid:20 MPa - Reduced phosphate vs. Flavolipins:0.1 MPA - Reduced phosphate	24.98	18.89 to 31.06	Yes	****	<0.0001
OR lipid:20 MPa - Reduced phosphate vs. Flavolipins:20 MPa - Repleted phosphate	24.96	18.88 to 31.05	Yes	****	<0.0001
OR lipid:20 MPa - Reduced phosphate vs. Flavolipins:20 MPa - Reduced phosphate	24.98	20.26 to 29.69	Yes	****	<0.0001
OR lipid:20 MPa - Reduced phosphate vs. Glycine lipids:0.1 MPa - Repleted phosphate	17.56	11.47 to 23.64	Yes	****	<0.0001
OR lipid:20 MPa - Reduced phosphate vs. Glycine lipids:0.1 MPA - Reduced phosphate	17.57	11.48 to 23.65	Yes	****	<0.0001
OR lipid:20 MPa - Reduced phosphate vs. Glycine lipids:20 MPa - Repleted phosphate	17.56	11.47 to 23.64	Yes	****	<0.0001
OR lipid:20 MPa - Reduced phosphate vs. Glycine lipids:20 MPa - Reduced phosphate	17.57	12.85 to 22.28	Yes	****	<0.0001
OR lipid:20 MPa - Reduced phosphate vs. PE:0.1 MPa - Repleted phosphate	1.039	-5.045 to 7.123	No	ns	>0.9999
OR lipid:20 MPa - Reduced phosphate vs. PE:0.1 MPA - Reduced phosphate	1.05	-5.034 to 7.134	No	ns	>0.9999
OR lipid:20 MPa - Reduced phosphate vs. PE:20 MPa - Repleted phosphate	1.039	-5.045 to 7.123	No	ns	>0.9999
OR lipid:20 MPa - Reduced phosphate vs. PE:20 MPa - Reduced phosphate	1.05	-3.662 to 5.762	No	ns	>0.9999
OR lipid:20 MPa - Reduced phosphate vs. cardiolipins:0.1 MPa - Repleted phosphate	19.51	13.42 to 25.59	Yes	****	<0.0001
OR lipid:20 MPa - Reduced phosphate vs. cardiolipins:0.1 MPA - Reduced phosphate	19.52	13.43 to 25.60	Yes	****	<0.0001
OR lipid:20 MPa - Reduced phosphate vs. cardiolipins:20 MPa - Repleted phosphate	19.51	13.42 to 25.59	Yes	****	<0.0001
OR lipid:20 MPa - Reduced phosphate vs. cardiolipins:20 MPa - Reduced phosphate	19.52	14.80 to 24.23	Yes	****	<0.0001
Capnine lipids:0.1 MPa - Repleted phosphate vs. Capnine lipids:0.1 MPA - Reduced phosphate	0.01111	-3.837 to 3.859	No	ns	>0.9999
Capnine lipids:0.1 MPa - Repleted phosphate vs. Capnine lipids:20 MPa - Repleted phosphate	0	-3.848 to 3.848	No	ns	>0.9999
Capnine lipids:0.1 MPa - Repleted phosphate vs. Capnine lipids:20 MPa - Reduced phosphate	0.01111	-3.837 to 3.859	No	ns	>0.9999
Capnine lipids:0.1 MPa - Repleted phosphate vs. Flavolipins:0.1 MPa - Repleted phosphate	27.18	22.47 to 31.90	Yes	****	<0.0001
Capnine lipids:0.1 MPa - Repleted phosphate vs. Flavolipins:0.1 MPA - Reduced phosphate	27.19	21.11 to 33.28	Yes	****	<0.0001
Capnine lipids:0.1 MPa - Repleted phosphate vs. Flavolipins:20 MPa - Repleted phosphate	27.18	21.10 to 33.27	Yes	****	<0.0001
Capnine lipids:0.1 MPa - Repleted phosphate vs. Flavolipins:20 MPa - Reduced phosphate	27.19	21.11 to 33.28	Yes	****	<0.0001
Capnine lipids:0.1 MPa - Repleted phosphate vs. Glycine lipids:0.1 MPa - Repleted phosphate	19.78	15.06 to 24.49	Yes	****	<0.0001
Capnine lipids:0.1 MPa - Repleted phosphate vs. Glycine lipids:0.1 MPA - Reduced phosphate	19.79	13.70 to 25.87	Yes	****	<0.0001
Capnine lipids:0.1 MPa - Repleted phosphate vs. Glycine lipids:20 MPa - Repleted phosphate	19.78	13.69 to 25.86	Yes	****	<0.0001
Capnine lipids:0.1 MPa - Repleted phosphate vs. Glycine lipids:20 MPa - Reduced phosphate	19.79	13.70 to 25.87	Yes	****	<0.0001
Capnine lipids:0.1 MPa - Repleted phosphate vs. PE:0.1 MPa - Repleted phosphate	3.258	-1.454 to 7.971	No	ns	0.579
Capnine lipids:0.1 MPa - Repleted phosphate vs. PE:0.1 MPA - Reduced phosphate	3.269	-2.814 to 9.353	No	ns	0.9202
Capnine lipids:0.1 MPa - Repleted phosphate vs. PE:20 MPa - Repleted phosphate	3.258	-2.825 to 9.342	No	ns	0.9226
Capnine lipids:0.1 MPa - Repleted phosphate vs. PE:20 MPa - Reduced phosphate	3.269	-2.814 to 9.353	No	ns	0.9202
Capnine lipids:0.1 MPa - Repleted phosphate vs. cardiolipins:0.1 MPa - Repleted phosphate	21.73	17.01 to 26.44	Yes	****	<0.0001
Capnine lipids:0.1 MPa - Repleted phosphate vs. cardiolipins:0.1 MPA - Reduced phosphate	21.74	15.65 to 27.82	Yes	****	<0.0001
Capnine lipids:0.1 MPa - Repleted phosphate vs. cardiolipins:20 MPa - Repleted phosphate	21.73	15.64 to 27.81	Yes	****	<0.0001
Capnine lipids:0.1 MPa - Repleted phosphate vs. cardiolipins:20 MPa - Reduced phosphate	21.74	15.65 to 27.82	Yes	****	<0.0001
Capnine lipids:0.1 MPA - Reduced phosphate vs. Capnine lipids:20 MPa - Repleted phosphate	-0.01111	-3.859 to 3.837	No	ns	>0.9999
Capnine lipids:0.1 MPA - Reduced phosphate vs. Capnine lipids:20 MPa - Reduced phosphate	0	-3.848 to 3.848	No	ns	>0.9999
Capnine lipids:0.1 MPA - Reduced phosphate vs. Flavolipins:0.1 MPa - Repleted phosphate	27.17	21.09 to 33.26	Yes	****	<0.0001
Capnine lipids:0.1 MPA - Reduced phosphate vs. Flavolipins:0.1 MPA - Reduced phosphate	27.18	22.47 to 31.90	Yes	****	<0.0001
Capnine lipids:0.1 MPA - Reduced phosphate vs. Flavolipins:20 MPa - Repleted phosphate	27.17	21.09 to 33.26	Yes	****	<0.0001
Capnine lipids:0.1 MPA - Reduced phosphate vs. Flavolipins:20 MPa - Reduced phosphate	27.18	21.10 to 33.27	Yes	****	<0.0001
Capnine lipids:0.1 MPA - Reduced phosphate vs. Glycine lipids:0.1 MPa - Repleted phosphate	19.76	13.68 to 25.85	Yes	****	<0.0001
Capnine lipids:0.1 MPA - Reduced phosphate vs. Glycine lipids:0.1 MPA - Reduced phosphate	19.78	15.06 to 24.49	Yes	****	<0.0001
Capnine lipids:0.1 MPA - Reduced phosphate vs. Glycine lipids:20 MPa - Repleted phosphate	19.76	13.68 to 25.85	Yes	****	<0.0001
Capnine lipids:0.1 MPA - Reduced phosphate vs. Glycine lipids:20 MPa - Reduced phosphate	19.78	13.69 to 25.86	Yes	****	<0.0001
Capnine lipids:0.1 MPA - Reduced phosphate vs. PE:0.1 MPa - Repleted phosphate	3.247	-2.836 to 9.331	No	ns	0.9249
Capnine lipids:0.1 MPA - Reduced phosphate vs. PE:0.1 MPA - Reduced phosphate	3.258	-1.454 to 7.971	No	ns	0.579
Capnine lipids:0.1 MPA - Reduced phosphate vs. PE:20 MPa - Repleted phosphate	3.247	-2.836 to 9.331	No	ns	0.9249
Capnine lipids:0.1 MPA - Reduced phosphate vs. PE:20 MPa - Reduced phosphate	3.258	-2.825 to 9.342	No	ns	0.9226
Capnine lipids:0.1 MPA - Reduced phosphate vs. cardiolipins:0.1 MPa - Repleted phosphate	21.71	15.63 to 27.80	Yes	****	<0.0001
Capnine lipids:0.1 MPA - Reduced phosphate vs. cardiolipins:0.1 MPA - Reduced phosphate	21.73	17.01 to 26.44	Yes	****	<0.0001
Capnine lipids:0.1 MPA - Reduced phosphate vs. cardiolipins:20 MPa - Repleted phosphate	21.71	15.63 to 27.80	Yes	****	<0.0001
Capnine lipids:0.1 MPA - Reduced phosphate vs. cardiolipins:20 MPa - Reduced phosphate	21.73	15.64 to 27.81	Yes	****	<0.0001
Capnine lipids:20 MPa - Repleted phosphate vs. Capnine lipids:20 MPa - Reduced phosphate	0.01111	-3.837 to 3.859	No	ns	>0.9999
Capnine lipids:20 MPa - Repleted phosphate vs. Flavolipins:0.1 MPa - Repleted phosphate	27.18	21.10 to 33.27	Yes	****	<0.0001
Capnine lipids:20 MPa - Repleted phosphate vs. Flavolipins:0.1 MPA - Reduced phosphate	27.19	21.11 to 33.28	Yes	****	<0.0001
Capnine lipids:20 MPa - Repleted phosphate vs. Flavolipins:20 MPa - Repleted phosphate	27.18	22.47 to 31.90	Yes	****	<0.0001
Capnine lipids:20 MPa - Repleted phosphate vs. Flavolipins:20 MPa - Reduced phosphate	27.19	21.11 to 33.28	Yes	****	<0.0001
Capnine lipids:20 MPa - Repleted phosphate vs. Glycine lipids:0.1 MPa - Repleted phosphate	19.78	13.69 to 25.86	Yes	****	<0.0001
Capnine lipids:20 MPa - Repleted phosphate vs. Glycine lipids:0.1 MPA - Reduced phosphate	19.79	13.70 to 25.87	Yes	****	<0.0001
Capnine lipids:20 MPa - Repleted phosphate vs. Glycine lipids:20 MPa - Repleted phosphate	19.78	15.06 to 24.49	Yes	****	<0.0001
Capnine lipids:20 MPa - Repleted phosphate vs. Glycine lipids:20 MPa - Reduced phosphate	19.79	13.70 to 25.87	Yes	****	<0.0001
Capnine lipids:20 MPa - Repleted phosphate vs. PE:0.1 MPa - Repleted phosphate	3.258	-2.825 to 9.342	No	ns	0.9226
Capnine lipids:20 MPa - Repleted phosphate vs. PE:0.1 MPA - Reduced phosphate	3.269	-2.814 to 9.353	No	ns	0.9202
Capnine lipids:20 MPa - Repleted phosphate vs. PE:20 MPa - Repleted phosphate	3.258	-1.454 to 7.971	No	ns	0.579
Capnine lipids:20 MPa - Repleted phosphate vs. PE:20 MPa - Reduced phosphate	3.269	-2.814 to 9.353	No	ns	0.9202
Capnine lipids:20 MPa - Repleted phosphate vs. cardiolipins:0.1 MPa - Repleted phosphate	21.73	15.64 to 27.81	Yes	****	<0.0001
Capnine lipids:20 MPa - Repleted phosphate vs. cardiolipins:0.1 MPA - Reduced phosphate	21.74	15.65 to 27.82	Yes	****	<0.0001
Capnine lipids:20 MPa - Repleted phosphate vs. cardiolipins:20 MPa - Repleted phosphate	21.73	17.01 to 26.44	Yes	****	<0.0001
Capnine lipids:20 MPa - Repleted phosphate vs. cardiolipins:20 MPa - Reduced phosphate	21.74	15.65 to 27.82	Yes	****	<0.0001
Capnine lipids:20 MPa - Reduced phosphate vs. Flavolipins:0.1 MPa - Repleted phosphate	27.17	21.09 to 33.26	Yes	****	<0.0001
Capnine lipids:20 MPa - Reduced phosphate vs. Flavolipins:0.1 MPA - Reduced phosphate	27.18	21.10 to 33.27	Yes	****	<0.0001
Capnine lipids:20 MPa - Reduced phosphate vs. Flavolipins:20 MPa - Repleted phosphate	27.17	21.09 to 33.26	Yes	****	<0.0001
Capnine lipids:20 MPa - Reduced phosphate vs. Flavolipins:20 MPa - Reduced phosphate	27.18	22.47 to 31.90	Yes	****	<0.0001
Capnine lipids:20 MPa - Reduced phosphate vs. Glycine lipids:0.1 MPa - Repleted phosphate	19.76	13.68 to 25.85	Yes	****	<0.0001
Capnine lipids:20 MPa - Reduced phosphate vs. Glycine lipids:0.1 MPA - Reduced phosphate	19.78	13.69 to 25.86	Yes	****	<0.0001
Capnine lipids:20 MPa - Reduced phosphate vs. Glycine lipids:20 MPa - Repleted phosphate	19.76	13.68 to 25.85	Yes	****	<0.0001
Capnine lipids:20 MPa - Reduced phosphate vs. Glycine lipids:20 MPa - Reduced phosphate	19.78	15.06 to 24.49	Yes	****	<0.0001
Capnine lipids:20 MPa - Reduced phosphate vs. PE:0.1 MPa - Repleted phosphate	3.247	-2.836 to 9.331	No	ns	0.9249
Capnine lipids:20 MPa - Reduced phosphate vs. PE:0.1 MPA - Reduced phosphate	3.258	-2.825 to 9.342	No	ns	0.9226
Capnine lipids:20 MPa - Reduced phosphate vs. PE:20 MPa - Repleted phosphate	3.247	-2.836 to 9.331	No	ns	0.9249
Capnine lipids:20 MPa - Reduced phosphate vs. PE:20 MPa - Reduced phosphate	3.258	-1.454 to 7.971	No	ns	0.579
Capnine lipids:20 MPa - Reduced phosphate vs. cardiolipins:0.1 MPa - Repleted phosphate	21.71	15.63 to 27.80	Yes	****	<0.0001
Capnine lipids:20 MPa - Reduced phosphate vs. cardiolipins:0.1 MPA - Reduced phosphate	21.73	15.64 to 27.81	Yes	****	<0.0001
Capnine lipids:20 MPa - Reduced phosphate vs. cardiolipins:20 MPa - Repleted phosphate	21.71	15.63 to 27.80	Yes	****	<0.0001
Capnine lipids:20 MPa - Reduced phosphate vs. cardiolipins:20 MPa - Reduced phosphate	21.73	17.01 to 26.44	Yes	****	<0.0001
Flavolipins:0.1 MPa - Repleted phosphate vs. Flavolipins:0.1 MPA - Reduced phosphate	0.01111	-3.837 to 3.859	No	ns	>0.9999
Flavolipins:0.1 MPa - Repleted phosphate vs. Flavolipins:20 MPa - Repleted phosphate	0	-3.848 to 3.848	No	ns	>0.9999
Flavolipins:0.1 MPa - Repleted phosphate vs. Flavolipins:20 MPa - Reduced phosphate	0.01111	-3.837 to 3.859	No	ns	>0.9999
Flavolipins:0.1 MPa - Repleted phosphate vs. Glycine lipids:0.1 MPa - Repleted phosphate	-7.408	-12.12 to -2.696	Yes	****	<0.0001
Flavolipins:0.1 MPa - Repleted phosphate vs. Glycine lipids:0.1 MPA - Reduced phosphate	-7.397	-13.48 to -1.314	Yes	**	0.004
Flavolipins:0.1 MPa - Repleted phosphate vs. Glycine lipids:20 MPa - Repleted phosphate	-7.408	-13.49 to -1.325	Yes	**	0.0039
Flavolipins:0.1 MPa - Repleted phosphate vs. Glycine lipids:20 MPa - Reduced phosphate	-7.397	-13.48 to -1.314	Yes	**	0.004
Flavolipins:0.1 MPa - Repleted phosphate vs. PE:0.1 MPa - Repleted phosphate	-23.93	-28.64 to -19.21	Yes	****	<0.0001
Flavolipins:0.1 MPa - Repleted phosphate vs. PE:0.1 MPA - Reduced phosphate	-23.91	-30.00 to -17.83	Yes	****	<0.0001
Flavolipins:0.1 MPa - Repleted phosphate vs. PE:20 MPa - Repleted phosphate	-23.93	-30.01 to -17.84	Yes	****	<0.0001
Flavolipins:0.1 MPa - Repleted phosphate vs. PE:20 MPa - Reduced phosphate	-23.91	-30.00 to -17.83	Yes	****	<0.0001
Flavolipins:0.1 MPa - Repleted phosphate vs. cardiolipins:0.1 MPa - Repleted phosphate	-5.458	-10.17 to -0.7459	Yes	**	0.0081
Flavolipins:0.1 MPa - Repleted phosphate vs. cardiolipins:0.1 MPA - Reduced phosphate	-5.447	-11.53 to 0.6365	No	ns	0.1392
Flavolipins:0.1 MPa - Repleted phosphate vs. cardiolipins:20 MPa - Repleted phosphate	-5.458	-11.54 to 0.6254	No	ns	0.1369
Flavolipins:0.1 MPa - Repleted phosphate vs. cardiolipins:20 MPa - Reduced phosphate	-5.447	-11.53 to 0.6365	No	ns	0.1392
Flavolipins:0.1 MPA - Reduced phosphate vs. Flavolipins:20 MPa - Repleted phosphate	-0.01111	-3.859 to 3.837	No	ns	>0.9999
Flavolipins:0.1 MPA - Reduced phosphate vs. Flavolipins:20 MPa - Reduced phosphate	0	-3.848 to 3.848	No	ns	>0.9999
Flavolipins:0.1 MPA - Reduced phosphate vs. Glycine lipids:0.1 MPa - Repleted phosphate	-7.419	-13.50 to -1.336	Yes	**	0.0038
Flavolipins:0.1 MPA - Reduced phosphate vs. Glycine lipids:0.1 MPA - Reduced phosphate	-7.408	-12.12 to -2.696	Yes	****	<0.0001
Flavolipins:0.1 MPA - Reduced phosphate vs. Glycine lipids:20 MPa - Repleted phosphate	-7.419	-13.50 to -1.336	Yes	**	0.0038
Flavolipins:0.1 MPA - Reduced phosphate vs. Glycine lipids:20 MPa - Reduced phosphate	-7.408	-13.49 to -1.325	Yes	**	0.0039
Flavolipins:0.1 MPA - Reduced phosphate vs. PE:0.1 MPa - Repleted phosphate	-23.94	-30.02 to -17.85	Yes	****	<0.0001
Flavolipins:0.1 MPA - Reduced phosphate vs. PE:0.1 MPA - Reduced phosphate	-23.93	-28.64 to -19.21	Yes	****	<0.0001
Flavolipins:0.1 MPA - Reduced phosphate vs. PE:20 MPa - Repleted phosphate	-23.94	-30.02 to -17.85	Yes	****	<0.0001
Flavolipins:0.1 MPA - Reduced phosphate vs. PE:20 MPa - Reduced phosphate	-23.93	-30.01 to -17.84	Yes	****	<0.0001
Flavolipins:0.1 MPA - Reduced phosphate vs. cardiolipins:0.1 MPa - Repleted phosphate	-5.469	-11.55 to 0.6143	No	ns	0.1347
Flavolipins:0.1 MPA - Reduced phosphate vs. cardiolipins:0.1 MPA - Reduced phosphate	-5.458	-10.17 to -0.7459	Yes	**	0.0081
Flavolipins:0.1 MPA - Reduced phosphate vs. cardiolipins:20 MPa - Repleted phosphate	-5.469	-11.55 to 0.6143	No	ns	0.1347
Flavolipins:0.1 MPA - Reduced phosphate vs. cardiolipins:20 MPa - Reduced phosphate	-5.458	-11.54 to 0.6254	No	ns	0.1369
Flavolipins:20 MPa - Repleted phosphate vs. Flavolipins:20 MPa - Reduced phosphate	0.01111	-3.837 to 3.859	No	ns	>0.9999
Flavolipins:20 MPa - Repleted phosphate vs. Glycine lipids:0.1 MPa - Repleted phosphate	-7.408	-13.49 to -1.325	Yes	**	0.0039
Flavolipins:20 MPa - Repleted phosphate vs. Glycine lipids:0.1 MPA - Reduced phosphate	-7.397	-13.48 to -1.314	Yes	**	0.004
Flavolipins:20 MPa - Repleted phosphate vs. Glycine lipids:20 MPa - Repleted phosphate	-7.408	-12.12 to -2.696	Yes	****	<0.0001
Flavolipins:20 MPa - Repleted phosphate vs. Glycine lipids:20 MPa - Reduced phosphate	-7.397	-13.48 to -1.314	Yes	**	0.004
Flavolipins:20 MPa - Repleted phosphate vs. PE:0.1 MPa - Repleted phosphate	-23.93	-30.01 to -17.84	Yes	****	<0.0001
Flavolipins:20 MPa - Repleted phosphate vs. PE:0.1 MPA - Reduced phosphate	-23.91	-30.00 to -17.83	Yes	****	<0.0001
Flavolipins:20 MPa - Repleted phosphate vs. PE:20 MPa - Repleted phosphate	-23.93	-28.64 to -19.21	Yes	****	<0.0001
Flavolipins:20 MPa - Repleted phosphate vs. PE:20 MPa - Reduced phosphate	-23.91	-30.00 to -17.83	Yes	****	<0.0001
Flavolipins:20 MPa - Repleted phosphate vs. cardiolipins:0.1 MPa - Repleted phosphate	-5.458	-11.54 to 0.6254	No	ns	0.1369
Flavolipins:20 MPa - Repleted phosphate vs. cardiolipins:0.1 MPA - Reduced phosphate	-5.447	-11.53 to 0.6365	No	ns	0.1392
Flavolipins:20 MPa - Repleted phosphate vs. cardiolipins:20 MPa - Repleted phosphate	-5.458	-10.17 to -0.7459	Yes	**	0.0081
Flavolipins:20 MPa - Repleted phosphate vs. cardiolipins:20 MPa - Reduced phosphate	-5.447	-11.53 to 0.6365	No	ns	0.1392
Flavolipins:20 MPa - Reduced phosphate vs. Glycine lipids:0.1 MPa - Repleted phosphate	-7.419	-13.50 to -1.336	Yes	**	0.0038
Flavolipins:20 MPa - Reduced phosphate vs. Glycine lipids:0.1 MPA - Reduced phosphate	-7.408	-13.49 to -1.325	Yes	**	0.0039
Flavolipins:20 MPa - Reduced phosphate vs. Glycine lipids:20 MPa - Repleted phosphate	-7.419	-13.50 to -1.336	Yes	**	0.0038
Flavolipins:20 MPa - Reduced phosphate vs. Glycine lipids:20 MPa - Reduced phosphate	-7.408	-12.12 to -2.696	Yes	****	<0.0001
Flavolipins:20 MPa - Reduced phosphate vs. PE:0.1 MPa - Repleted phosphate	-23.94	-30.02 to -17.85	Yes	****	<0.0001
Flavolipins:20 MPa - Reduced phosphate vs. PE:0.1 MPA - Reduced phosphate	-23.93	-30.01 to -17.84	Yes	****	<0.0001
Flavolipins:20 MPa - Reduced phosphate vs. PE:20 MPa - Repleted phosphate	-23.94	-30.02 to -17.85	Yes	****	<0.0001
Flavolipins:20 MPa - Reduced phosphate vs. PE:20 MPa - Reduced phosphate	-23.93	-28.64 to -19.21	Yes	****	<0.0001
Flavolipins:20 MPa - Reduced phosphate vs. cardiolipins:0.1 MPa - Repleted phosphate	-5.469	-11.55 to 0.6143	No	ns	0.1347
Flavolipins:20 MPa - Reduced phosphate vs. cardiolipins:0.1 MPA - Reduced phosphate	-5.458	-11.54 to 0.6254	No	ns	0.1369
Flavolipins:20 MPa - Reduced phosphate vs. cardiolipins:20 MPa - Repleted phosphate	-5.469	-11.55 to 0.6143	No	ns	0.1347
Flavolipins:20 MPa - Reduced phosphate vs. cardiolipins:20 MPa - Reduced phosphate	-5.458	-10.17 to -0.7459	Yes	**	0.0081
Glycine lipids:0.1 MPa - Repleted phosphate vs. Glycine lipids:0.1 MPA - Reduced phosphate	0.01111	-3.837 to 3.859	No	ns	>0.9999
Glycine lipids:0.1 MPa - Repleted phosphate vs. Glycine lipids:20 MPa - Repleted phosphate	0	-3.848 to 3.848	No	ns	>0.9999
Glycine lipids:0.1 MPa - Repleted phosphate vs. Glycine lipids:20 MPa - Reduced phosphate	0.01111	-3.837 to 3.859	No	ns	>0.9999
Glycine lipids:0.1 MPa - Repleted phosphate vs. PE:0.1 MPa - Repleted phosphate	-16.52	-21.23 to -11.80	Yes	****	<0.0001
Glycine lipids:0.1 MPa - Repleted phosphate vs. PE:0.1 MPA - Reduced phosphate	-16.51	-22.59 to -10.42	Yes	****	<0.0001
Glycine lipids:0.1 MPa - Repleted phosphate vs. PE:20 MPa - Repleted phosphate	-16.52	-22.60 to -10.43	Yes	****	<0.0001
Glycine lipids:0.1 MPa - Repleted phosphate vs. PE:20 MPa - Reduced phosphate	-16.51	-22.59 to -10.42	Yes	****	<0.0001
Glycine lipids:0.1 MPa - Repleted phosphate vs. cardiolipins:0.1 MPa - Repleted phosphate	1.95	-2.762 to 6.662	No	ns	0.9953
Glycine lipids:0.1 MPa - Repleted phosphate vs. cardiolipins:0.1 MPA - Reduced phosphate	1.961	-4.123 to 8.045	No	ns	0.9999
Glycine lipids:0.1 MPa - Repleted phosphate vs. cardiolipins:20 MPa - Repleted phosphate	1.95	-4.134 to 8.034	No	ns	0.9999
Glycine lipids:0.1 MPa - Repleted phosphate vs. cardiolipins:20 MPa - Reduced phosphate	1.961	-4.123 to 8.045	No	ns	0.9999
Glycine lipids:0.1 MPA - Reduced phosphate vs. Glycine lipids:20 MPa - Repleted phosphate	-0.01111	-3.859 to 3.837	No	ns	>0.9999
Glycine lipids:0.1 MPA - Reduced phosphate vs. Glycine lipids:20 MPa - Reduced phosphate	0	-3.848 to 3.848	No	ns	>0.9999
Glycine lipids:0.1 MPA - Reduced phosphate vs. PE:0.1 MPa - Repleted phosphate	-16.53	-22.61 to -10.44	Yes	****	<0.0001
Glycine lipids:0.1 MPA - Reduced phosphate vs. PE:0.1 MPA - Reduced phosphate	-16.52	-21.23 to -11.80	Yes	****	<0.0001
Glycine lipids:0.1 MPA - Reduced phosphate vs. PE:20 MPa - Repleted phosphate	-16.53	-22.61 to -10.44	Yes	****	<0.0001
Glycine lipids:0.1 MPA - Reduced phosphate vs. PE:20 MPa - Reduced phosphate	-16.52	-22.60 to -10.43	Yes	****	<0.0001
Glycine lipids:0.1 MPA - Reduced phosphate vs. cardiolipins:0.1 MPa - Repleted phosphate	1.939	-4.145 to 8.023	No	ns	0.9999
Glycine lipids:0.1 MPA - Reduced phosphate vs. cardiolipins:0.1 MPA - Reduced phosphate	1.95	-2.762 to 6.662	No	ns	0.9953
Glycine lipids:0.1 MPA - Reduced phosphate vs. cardiolipins:20 MPa - Repleted phosphate	1.939	-4.145 to 8.023	No	ns	0.9999
Glycine lipids:0.1 MPA - Reduced phosphate vs. cardiolipins:20 MPa - Reduced phosphate	1.95	-4.134 to 8.034	No	ns	0.9999
Glycine lipids:20 MPa - Repleted phosphate vs. Glycine lipids:20 MPa - Reduced phosphate	0.01111	-3.837 to 3.859	No	ns	>0.9999
Glycine lipids:20 MPa - Repleted phosphate vs. PE:0.1 MPa - Repleted phosphate	-16.52	-22.60 to -10.43	Yes	****	<0.0001
Glycine lipids:20 MPa - Repleted phosphate vs. PE:0.1 MPA - Reduced phosphate	-16.51	-22.59 to -10.42	Yes	****	<0.0001
Glycine lipids:20 MPa - Repleted phosphate vs. PE:20 MPa - Repleted phosphate	-16.52	-21.23 to -11.80	Yes	****	<0.0001
Glycine lipids:20 MPa - Repleted phosphate vs. PE:20 MPa - Reduced phosphate	-16.51	-22.59 to -10.42	Yes	****	<0.0001
Glycine lipids:20 MPa - Repleted phosphate vs. cardiolipins:0.1 MPa - Repleted phosphate	1.95	-4.134 to 8.034	No	ns	0.9999
Glycine lipids:20 MPa - Repleted phosphate vs. cardiolipins:0.1 MPA - Reduced phosphate	1.961	-4.123 to 8.045	No	ns	0.9999
Glycine lipids:20 MPa - Repleted phosphate vs. cardiolipins:20 MPa - Repleted phosphate	1.95	-2.762 to 6.662	No	ns	0.9953
Glycine lipids:20 MPa - Repleted phosphate vs. cardiolipins:20 MPa - Reduced phosphate	1.961	-4.123 to 8.045	No	ns	0.9999
Glycine lipids:20 MPa - Reduced phosphate vs. PE:0.1 MPa - Repleted phosphate	-16.53	-22.61 to -10.44	Yes	****	<0.0001
Glycine lipids:20 MPa - Reduced phosphate vs. PE:0.1 MPA - Reduced phosphate	-16.52	-22.60 to -10.43	Yes	****	<0.0001
Glycine lipids:20 MPa - Reduced phosphate vs. PE:20 MPa - Repleted phosphate	-16.53	-22.61 to -10.44	Yes	****	<0.0001
Glycine lipids:20 MPa - Reduced phosphate vs. PE:20 MPa - Reduced phosphate	-16.52	-21.23 to -11.80	Yes	****	<0.0001
Glycine lipids:20 MPa - Reduced phosphate vs. cardiolipins:0.1 MPa - Repleted phosphate	1.939	-4.145 to 8.023	No	ns	0.9999
Glycine lipids:20 MPa - Reduced phosphate vs. cardiolipins:0.1 MPA - Reduced phosphate	1.95	-4.134 to 8.034	No	ns	0.9999
Glycine lipids:20 MPa - Reduced phosphate vs. cardiolipins:20 MPa - Repleted phosphate	1.939	-4.145 to 8.023	No	ns	0.9999
Glycine lipids:20 MPa - Reduced phosphate vs. cardiolipins:20 MPa - Reduced phosphate	1.95	-2.762 to 6.662	No	ns	0.9953
PE:0.1 MPa - Repleted phosphate vs. PE:0.1 MPA - Reduced phosphate	0.01111	-3.837 to 3.859	No	ns	>0.9999
PE:0.1 MPa - Repleted phosphate vs. PE:20 MPa - Repleted phosphate	0	-3.848 to 3.848	No	ns	>0.9999
PE:0.1 MPa - Repleted phosphate vs. PE:20 MPa - Reduced phosphate	0.01111	-3.837 to 3.859	No	ns	>0.9999
PE:0.1 MPa - Repleted phosphate vs. cardiolipins:0.1 MPa - Repleted phosphate	18.47	13.75 to 23.18	Yes	****	<0.0001
PE:0.1 MPa - Repleted phosphate vs. cardiolipins:0.1 MPA - Reduced phosphate	18.48	12.39 to 24.56	Yes	****	<0.0001
PE:0.1 MPa - Repleted phosphate vs. cardiolipins:20 MPa - Repleted phosphate	18.47	12.38 to 24.55	Yes	****	<0.0001
PE:0.1 MPa - Repleted phosphate vs. cardiolipins:20 MPa - Reduced phosphate	18.48	12.39 to 24.56	Yes	****	<0.0001
PE:0.1 MPA - Reduced phosphate vs. PE:20 MPa - Repleted phosphate	-0.01111	-3.859 to 3.837	No	ns	>0.9999
PE:0.1 MPA - Reduced phosphate vs. PE:20 MPa - Reduced phosphate	0	-3.848 to 3.848	No	ns	>0.9999
PE:0.1 MPA - Reduced phosphate vs. cardiolipins:0.1 MPa - Repleted phosphate	18.46	12.37 to 24.54	Yes	****	<0.0001
PE:0.1 MPA - Reduced phosphate vs. cardiolipins:0.1 MPA - Reduced phosphate	18.47	13.75 to 23.18	Yes	****	<0.0001
PE:0.1 MPA - Reduced phosphate vs. cardiolipins:20 MPa - Repleted phosphate	18.46	12.37 to 24.54	Yes	****	<0.0001
PE:0.1 MPA - Reduced phosphate vs. cardiolipins:20 MPa - Reduced phosphate	18.47	12.38 to 24.55	Yes	****	<0.0001
PE:20 MPa - Repleted phosphate vs. PE:20 MPa - Reduced phosphate	0.01111	-3.837 to 3.859	No	ns	>0.9999
PE:20 MPa - Repleted phosphate vs. cardiolipins:0.1 MPa - Repleted phosphate	18.47	12.38 to 24.55	Yes	****	<0.0001
PE:20 MPa - Repleted phosphate vs. cardiolipins:0.1 MPA - Reduced phosphate	18.48	12.39 to 24.56	Yes	****	<0.0001
PE:20 MPa - Repleted phosphate vs. cardiolipins:20 MPa - Repleted phosphate	18.47	13.75 to 23.18	Yes	****	<0.0001
PE:20 MPa - Repleted phosphate vs. cardiolipins:20 MPa - Reduced phosphate	18.48	12.39 to 24.56	Yes	****	<0.0001
PE:20 MPa - Reduced phosphate vs. cardiolipins:0.1 MPa - Repleted phosphate	18.46	12.37 to 24.54	Yes	****	<0.0001
PE:20 MPa - Reduced phosphate vs. cardiolipins:0.1 MPA - Reduced phosphate	18.47	12.38 to 24.55	Yes	****	<0.0001
PE:20 MPa - Reduced phosphate vs. cardiolipins:20 MPa - Repleted phosphate	18.46	12.37 to 24.54	Yes	****	<0.0001
PE:20 MPa - Reduced phosphate vs. cardiolipins:20 MPa - Reduced phosphate	18.47	13.75 to 23.18	Yes	****	<0.0001
cardiolipins:0.1 MPa - Repleted phosphate vs. cardiolipins:0.1 MPA - Reduced phosphate	0.01111	-3.837 to 3.859	No	ns	>0.9999
cardiolipins:0.1 MPa - Repleted phosphate vs. cardiolipins:20 MPa - Repleted phosphate	0	-3.848 to 3.848	No	ns	>0.9999
cardiolipins:0.1 MPa - Repleted phosphate vs. cardiolipins:20 MPa - Reduced phosphate	0.01111	-3.837 to 3.859	No	ns	>0.9999
cardiolipins:0.1 MPA - Reduced phosphate vs. cardiolipins:20 MPa - Repleted phosphate	-0.01111	-3.859 to 3.837	No	ns	>0.9999
cardiolipins:0.1 MPA - Reduced phosphate vs. cardiolipins:20 MPa - Reduced phosphate	0	-3.848 to 3.848	No	ns	>0.9999
cardiolipins:20 MPa - Repleted phosphate vs. cardiolipins:20 MPa - Reduced phosphate	0.01111	-3.837 to 3.859	No	ns	>0.9999
Test details	Predicted (LS) mean 1	Predicted (LS) mean 2	Predicted (LS) mean diff.	SE of diff.	N1	N2	q	DF
OR lipid:0.1 MPa - Repleted phosphate vs. OR lipid:0.1 MPA - Reduced phosphate	26.82	26.81	0.01111	1.012	3	3	0.01553	63
OR lipid:0.1 MPa - Repleted phosphate vs. OR lipid:20 MPa - Repleted phosphate	26.82	26.82	0	1.012	3	3	0	63
OR lipid:0.1 MPa - Repleted phosphate vs. OR lipid:20 MPa - Reduced phosphate	26.82	26.81	0.01111	1.012	3	3	0.01553	63
OR lipid:0.1 MPa - Repleted phosphate vs. Capnine lipids:0.1 MPa - Repleted phosphate	26.82	29.03	-2.208	1.239	3	3	2.52	63
OR lipid:0.1 MPa - Repleted phosphate vs. Capnine lipids:0.1 MPA - Reduced phosphate	26.82	29.02	-2.197	1.6	3	3	1.942	63
OR lipid:0.1 MPa - Repleted phosphate vs. Capnine lipids:20 MPa - Repleted phosphate	26.82	29.03	-2.208	1.6	3	3	1.952	63
OR lipid:0.1 MPa - Repleted phosphate vs. Capnine lipids:20 MPa - Reduced phosphate	26.82	29.02	-2.197	1.6	3	3	1.942	63
OR lipid:0.1 MPa - Repleted phosphate vs. Flavolipins:0.1 MPa - Repleted phosphate	26.82	1.847	24.98	1.239	3	3	28.5	63
OR lipid:0.1 MPa - Repleted phosphate vs. Flavolipins:0.1 MPA - Reduced phosphate	26.82	1.836	24.99	1.6	3	3	22.09	63
OR lipid:0.1 MPa - Repleted phosphate vs. Flavolipins:20 MPa - Repleted phosphate	26.82	1.847	24.98	1.6	3	3	22.08	63
OR lipid:0.1 MPa - Repleted phosphate vs. Flavolipins:20 MPa - Reduced phosphate	26.82	1.836	24.99	1.6	3	3	22.09	63
OR lipid:0.1 MPa - Repleted phosphate vs. Glycine lipids:0.1 MPa - Repleted phosphate	26.82	9.256	17.57	1.239	3	3	20.05	63
OR lipid:0.1 MPa - Repleted phosphate vs. Glycine lipids:0.1 MPA - Reduced phosphate	26.82	9.244	17.58	1.6	3	3	15.54	63
OR lipid:0.1 MPa - Repleted phosphate vs. Glycine lipids:20 MPa - Repleted phosphate	26.82	9.256	17.57	1.6	3	3	15.53	63
OR lipid:0.1 MPa - Repleted phosphate vs. Glycine lipids:20 MPa - Reduced phosphate	26.82	9.244	17.58	1.6	3	3	15.54	63
OR lipid:0.1 MPa - Repleted phosphate vs. PE:0.1 MPa - Repleted phosphate	26.82	25.77	1.05	1.239	3	3	1.198	63
OR lipid:0.1 MPa - Repleted phosphate vs. PE:0.1 MPA - Reduced phosphate	26.82	25.76	1.061	1.6	3	3	0.9379	63
OR lipid:0.1 MPa - Repleted phosphate vs. PE:20 MPa - Repleted phosphate	26.82	25.77	1.05	1.6	3	3	0.9281	63
OR lipid:0.1 MPa - Repleted phosphate vs. PE:20 MPa - Reduced phosphate	26.82	25.76	1.061	1.6	3	3	0.9379	63
OR lipid:0.1 MPa - Repleted phosphate vs. cardiolipins:0.1 MPa - Repleted phosphate	26.82	7.306	19.52	1.239	3	3	22.27	63
OR lipid:0.1 MPa - Repleted phosphate vs. cardiolipins:0.1 MPA - Reduced phosphate	26.82	7.294	19.53	1.6	3	3	17.26	63
OR lipid:0.1 MPa - Repleted phosphate vs. cardiolipins:20 MPa - Repleted phosphate	26.82	7.306	19.52	1.6	3	3	17.25	63
OR lipid:0.1 MPa - Repleted phosphate vs. cardiolipins:20 MPa - Reduced phosphate	26.82	7.294	19.53	1.6	3	3	17.26	63
OR lipid:0.1 MPA - Reduced phosphate vs. OR lipid:20 MPa - Repleted phosphate	26.81	26.82	-0.01111	1.012	3	3	0.01553	63
OR lipid:0.1 MPA - Reduced phosphate vs. OR lipid:20 MPa - Reduced phosphate	26.81	26.81	0	1.012	3	3	0	63
OR lipid:0.1 MPA - Reduced phosphate vs. Capnine lipids:0.1 MPa - Repleted phosphate	26.81	29.03	-2.219	1.6	3	3	1.962	63
OR lipid:0.1 MPA - Reduced phosphate vs. Capnine lipids:0.1 MPA - Reduced phosphate	26.81	29.02	-2.208	1.239	3	3	2.52	63
OR lipid:0.1 MPA - Reduced phosphate vs. Capnine lipids:20 MPa - Repleted phosphate	26.81	29.03	-2.219	1.6	3	3	1.962	63
OR lipid:0.1 MPA - Reduced phosphate vs. Capnine lipids:20 MPa - Reduced phosphate	26.81	29.02	-2.208	1.6	3	3	1.952	63
OR lipid:0.1 MPA - Reduced phosphate vs. Flavolipins:0.1 MPa - Repleted phosphate	26.81	1.847	24.96	1.6	3	3	22.07	63
OR lipid:0.1 MPA - Reduced phosphate vs. Flavolipins:0.1 MPA - Reduced phosphate	26.81	1.836	24.98	1.239	3	3	28.5	63
OR lipid:0.1 MPA - Reduced phosphate vs. Flavolipins:20 MPa - Repleted phosphate	26.81	1.847	24.96	1.6	3	3	22.07	63
OR lipid:0.1 MPA - Reduced phosphate vs. Flavolipins:20 MPa - Reduced phosphate	26.81	1.836	24.98	1.6	3	3	22.08	63
OR lipid:0.1 MPA - Reduced phosphate vs. Glycine lipids:0.1 MPa - Repleted phosphate	26.81	9.256	17.56	1.6	3	3	15.52	63
OR lipid:0.1 MPA - Reduced phosphate vs. Glycine lipids:0.1 MPA - Reduced phosphate	26.81	9.244	17.57	1.239	3	3	20.05	63
OR lipid:0.1 MPA - Reduced phosphate vs. Glycine lipids:20 MPa - Repleted phosphate	26.81	9.256	17.56	1.6	3	3	15.52	63
OR lipid:0.1 MPA - Reduced phosphate vs. Glycine lipids:20 MPa - Reduced phosphate	26.81	9.244	17.57	1.6	3	3	15.53	63
OR lipid:0.1 MPA - Reduced phosphate vs. PE:0.1 MPa - Repleted phosphate	26.81	25.77	1.039	1.6	3	3	0.9183	63
OR lipid:0.1 MPA - Reduced phosphate vs. PE:0.1 MPA - Reduced phosphate	26.81	25.76	1.05	1.239	3	3	1.198	63
OR lipid:0.1 MPA - Reduced phosphate vs. PE:20 MPa - Repleted phosphate	26.81	25.77	1.039	1.6	3	3	0.9183	63
OR lipid:0.1 MPA - Reduced phosphate vs. PE:20 MPa - Reduced phosphate	26.81	25.76	1.05	1.6	3	3	0.9281	63
OR lipid:0.1 MPA - Reduced phosphate vs. cardiolipins:0.1 MPa - Repleted phosphate	26.81	7.306	19.51	1.6	3	3	17.24	63
OR lipid:0.1 MPA - Reduced phosphate vs. cardiolipins:0.1 MPA - Reduced phosphate	26.81	7.294	19.52	1.239	3	3	22.27	63
OR lipid:0.1 MPA - Reduced phosphate vs. cardiolipins:20 MPa - Repleted phosphate	26.81	7.306	19.51	1.6	3	3	17.24	63
OR lipid:0.1 MPA - Reduced phosphate vs. cardiolipins:20 MPa - Reduced phosphate	26.81	7.294	19.52	1.6	3	3	17.25	63
OR lipid:20 MPa - Repleted phosphate vs. OR lipid:20 MPa - Reduced phosphate	26.82	26.81	0.01111	1.012	3	3	0.01553	63
OR lipid:20 MPa - Repleted phosphate vs. Capnine lipids:0.1 MPa - Repleted phosphate	26.82	29.03	-2.208	1.6	3	3	1.952	63
OR lipid:20 MPa - Repleted phosphate vs. Capnine lipids:0.1 MPA - Reduced phosphate	26.82	29.02	-2.197	1.6	3	3	1.942	63
OR lipid:20 MPa - Repleted phosphate vs. Capnine lipids:20 MPa - Repleted phosphate	26.82	29.03	-2.208	1.239	3	3	2.52	63
OR lipid:20 MPa - Repleted phosphate vs. Capnine lipids:20 MPa - Reduced phosphate	26.82	29.02	-2.197	1.6	3	3	1.942	63
OR lipid:20 MPa - Repleted phosphate vs. Flavolipins:0.1 MPa - Repleted phosphate	26.82	1.847	24.98	1.6	3	3	22.08	63
OR lipid:20 MPa - Repleted phosphate vs. Flavolipins:0.1 MPA - Reduced phosphate	26.82	1.836	24.99	1.6	3	3	22.09	63
OR lipid:20 MPa - Repleted phosphate vs. Flavolipins:20 MPa - Repleted phosphate	26.82	1.847	24.98	1.239	3	3	28.5	63
OR lipid:20 MPa - Repleted phosphate vs. Flavolipins:20 MPa - Reduced phosphate	26.82	1.836	24.99	1.6	3	3	22.09	63
OR lipid:20 MPa - Repleted phosphate vs. Glycine lipids:0.1 MPa - Repleted phosphate	26.82	9.256	17.57	1.6	3	3	15.53	63
OR lipid:20 MPa - Repleted phosphate vs. Glycine lipids:0.1 MPA - Reduced phosphate	26.82	9.244	17.58	1.6	3	3	15.54	63
OR lipid:20 MPa - Repleted phosphate vs. Glycine lipids:20 MPa - Repleted phosphate	26.82	9.256	17.57	1.239	3	3	20.05	63
OR lipid:20 MPa - Repleted phosphate vs. Glycine lipids:20 MPa - Reduced phosphate	26.82	9.244	17.58	1.6	3	3	15.54	63
OR lipid:20 MPa - Repleted phosphate vs. PE:0.1 MPa - Repleted phosphate	26.82	25.77	1.05	1.6	3	3	0.9281	63
OR lipid:20 MPa - Repleted phosphate vs. PE:0.1 MPA - Reduced phosphate	26.82	25.76	1.061	1.6	3	3	0.9379	63
OR lipid:20 MPa - Repleted phosphate vs. PE:20 MPa - Repleted phosphate	26.82	25.77	1.05	1.239	3	3	1.198	63
OR lipid:20 MPa - Repleted phosphate vs. PE:20 MPa - Reduced phosphate	26.82	25.76	1.061	1.6	3	3	0.9379	63
OR lipid:20 MPa - Repleted phosphate vs. cardiolipins:0.1 MPa - Repleted phosphate	26.82	7.306	19.52	1.6	3	3	17.25	63
OR lipid:20 MPa - Repleted phosphate vs. cardiolipins:0.1 MPA - Reduced phosphate	26.82	7.294	19.53	1.6	3	3	17.26	63
OR lipid:20 MPa - Repleted phosphate vs. cardiolipins:20 MPa - Repleted phosphate	26.82	7.306	19.52	1.239	3	3	22.27	63
OR lipid:20 MPa - Repleted phosphate vs. cardiolipins:20 MPa - Reduced phosphate	26.82	7.294	19.53	1.6	3	3	17.26	63
OR lipid:20 MPa - Reduced phosphate vs. Capnine lipids:0.1 MPa - Repleted phosphate	26.81	29.03	-2.219	1.6	3	3	1.962	63
OR lipid:20 MPa - Reduced phosphate vs. Capnine lipids:0.1 MPA - Reduced phosphate	26.81	29.02	-2.208	1.6	3	3	1.952	63
OR lipid:20 MPa - Reduced phosphate vs. Capnine lipids:20 MPa - Repleted phosphate	26.81	29.03	-2.219	1.6	3	3	1.962	63
OR lipid:20 MPa - Reduced phosphate vs. Capnine lipids:20 MPa - Reduced phosphate	26.81	29.02	-2.208	1.239	3	3	2.52	63
OR lipid:20 MPa - Reduced phosphate vs. Flavolipins:0.1 MPa - Repleted phosphate	26.81	1.847	24.96	1.6	3	3	22.07	63
OR lipid:20 MPa - Reduced phosphate vs. Flavolipins:0.1 MPA - Reduced phosphate	26.81	1.836	24.98	1.6	3	3	22.08	63
OR lipid:20 MPa - Reduced phosphate vs. Flavolipins:20 MPa - Repleted phosphate	26.81	1.847	24.96	1.6	3	3	22.07	63
OR lipid:20 MPa - Reduced phosphate vs. Flavolipins:20 MPa - Reduced phosphate	26.81	1.836	24.98	1.239	3	3	28.5	63
OR lipid:20 MPa - Reduced phosphate vs. Glycine lipids:0.1 MPa - Repleted phosphate	26.81	9.256	17.56	1.6	3	3	15.52	63
OR lipid:20 MPa - Reduced phosphate vs. Glycine lipids:0.1 MPA - Reduced phosphate	26.81	9.244	17.57	1.6	3	3	15.53	63
OR lipid:20 MPa - Reduced phosphate vs. Glycine lipids:20 MPa - Repleted phosphate	26.81	9.256	17.56	1.6	3	3	15.52	63
OR lipid:20 MPa - Reduced phosphate vs. Glycine lipids:20 MPa - Reduced phosphate	26.81	9.244	17.57	1.239	3	3	20.05	63
OR lipid:20 MPa - Reduced phosphate vs. PE:0.1 MPa - Repleted phosphate	26.81	25.77	1.039	1.6	3	3	0.9183	63
OR lipid:20 MPa - Reduced phosphate vs. PE:0.1 MPA - Reduced phosphate	26.81	25.76	1.05	1.6	3	3	0.9281	63
OR lipid:20 MPa - Reduced phosphate vs. PE:20 MPa - Repleted phosphate	26.81	25.77	1.039	1.6	3	3	0.9183	63
OR lipid:20 MPa - Reduced phosphate vs. PE:20 MPa - Reduced phosphate	26.81	25.76	1.05	1.239	3	3	1.198	63
OR lipid:20 MPa - Reduced phosphate vs. cardiolipins:0.1 MPa - Repleted phosphate	26.81	7.306	19.51	1.6	3	3	17.24	63
OR lipid:20 MPa - Reduced phosphate vs. cardiolipins:0.1 MPA - Reduced phosphate	26.81	7.294	19.52	1.6	3	3	17.25	63
OR lipid:20 MPa - Reduced phosphate vs. cardiolipins:20 MPa - Repleted phosphate	26.81	7.306	19.51	1.6	3	3	17.24	63
OR lipid:20 MPa - Reduced phosphate vs. cardiolipins:20 MPa - Reduced phosphate	26.81	7.294	19.52	1.239	3	3	22.27	63
Capnine lipids:0.1 MPa - Repleted phosphate vs. Capnine lipids:0.1 MPA - Reduced phosphate	29.03	29.02	0.01111	1.012	3	3	0.01553	63
Capnine lipids:0.1 MPa - Repleted phosphate vs. Capnine lipids:20 MPa - Repleted phosphate	29.03	29.03	0	1.012	3	3	0	63
Capnine lipids:0.1 MPa - Repleted phosphate vs. Capnine lipids:20 MPa - Reduced phosphate	29.03	29.02	0.01111	1.012	3	3	0.01553	63
Capnine lipids:0.1 MPa - Repleted phosphate vs. Flavolipins:0.1 MPa - Repleted phosphate	29.03	1.847	27.18	1.239	3	3	31.02	63
Capnine lipids:0.1 MPa - Repleted phosphate vs. Flavolipins:0.1 MPA - Reduced phosphate	29.03	1.836	27.19	1.6	3	3	24.04	63
Capnine lipids:0.1 MPa - Repleted phosphate vs. Flavolipins:20 MPa - Repleted phosphate	29.03	1.847	27.18	1.6	3	3	24.03	63
Capnine lipids:0.1 MPa - Repleted phosphate vs. Flavolipins:20 MPa - Reduced phosphate	29.03	1.836	27.19	1.6	3	3	24.04	63
Capnine lipids:0.1 MPa - Repleted phosphate vs. Glycine lipids:0.1 MPa - Repleted phosphate	29.03	9.256	19.78	1.239	3	3	22.57	63
Capnine lipids:0.1 MPa - Repleted phosphate vs. Glycine lipids:0.1 MPA - Reduced phosphate	29.03	9.244	19.79	1.6	3	3	17.49	63
Capnine lipids:0.1 MPa - Repleted phosphate vs. Glycine lipids:20 MPa - Repleted phosphate	29.03	9.256	19.78	1.6	3	3	17.48	63
Capnine lipids:0.1 MPa - Repleted phosphate vs. Glycine lipids:20 MPa - Reduced phosphate	29.03	9.244	19.79	1.6	3	3	17.49	63
Capnine lipids:0.1 MPa - Repleted phosphate vs. PE:0.1 MPa - Repleted phosphate	29.03	25.77	3.258	1.239	3	3	3.718	63
Capnine lipids:0.1 MPa - Repleted phosphate vs. PE:0.1 MPA - Reduced phosphate	29.03	25.76	3.269	1.6	3	3	2.89	63
Capnine lipids:0.1 MPa - Repleted phosphate vs. PE:20 MPa - Repleted phosphate	29.03	25.77	3.258	1.6	3	3	2.88	63
Capnine lipids:0.1 MPa - Repleted phosphate vs. PE:20 MPa - Reduced phosphate	29.03	25.76	3.269	1.6	3	3	2.89	63
Capnine lipids:0.1 MPa - Repleted phosphate vs. cardiolipins:0.1 MPa - Repleted phosphate	29.03	7.306	21.73	1.239	3	3	24.79	63
Capnine lipids:0.1 MPa - Repleted phosphate vs. cardiolipins:0.1 MPA - Reduced phosphate	29.03	7.294	21.74	1.6	3	3	19.21	63
Capnine lipids:0.1 MPa - Repleted phosphate vs. cardiolipins:20 MPa - Repleted phosphate	29.03	7.306	21.73	1.6	3	3	19.2	63
Capnine lipids:0.1 MPa - Repleted phosphate vs. cardiolipins:20 MPa - Reduced phosphate	29.03	7.294	21.74	1.6	3	3	19.21	63
Capnine lipids:0.1 MPA - Reduced phosphate vs. Capnine lipids:20 MPa - Repleted phosphate	29.02	29.03	-0.01111	1.012	3	3	0.01553	63
Capnine lipids:0.1 MPA - Reduced phosphate vs. Capnine lipids:20 MPa - Reduced phosphate	29.02	29.02	0	1.012	3	3	0	63
Capnine lipids:0.1 MPA - Reduced phosphate vs. Flavolipins:0.1 MPa - Repleted phosphate	29.02	1.847	27.17	1.6	3	3	24.02	63
Capnine lipids:0.1 MPA - Reduced phosphate vs. Flavolipins:0.1 MPA - Reduced phosphate	29.02	1.836	27.18	1.239	3	3	31.02	63
Capnine lipids:0.1 MPA - Reduced phosphate vs. Flavolipins:20 MPa - Repleted phosphate	29.02	1.847	27.17	1.6	3	3	24.02	63
Capnine lipids:0.1 MPA - Reduced phosphate vs. Flavolipins:20 MPa - Reduced phosphate	29.02	1.836	27.18	1.6	3	3	24.03	63
Capnine lipids:0.1 MPA - Reduced phosphate vs. Glycine lipids:0.1 MPa - Repleted phosphate	29.02	9.256	19.76	1.6	3	3	17.47	63
Capnine lipids:0.1 MPA - Reduced phosphate vs. Glycine lipids:0.1 MPA - Reduced phosphate	29.02	9.244	19.78	1.239	3	3	22.57	63
Capnine lipids:0.1 MPA - Reduced phosphate vs. Glycine lipids:20 MPa - Repleted phosphate	29.02	9.256	19.76	1.6	3	3	17.47	63
Capnine lipids:0.1 MPA - Reduced phosphate vs. Glycine lipids:20 MPa - Reduced phosphate	29.02	9.244	19.78	1.6	3	3	17.48	63
Capnine lipids:0.1 MPA - Reduced phosphate vs. PE:0.1 MPa - Repleted phosphate	29.02	25.77	3.247	1.6	3	3	2.87	63
Capnine lipids:0.1 MPA - Reduced phosphate vs. PE:0.1 MPA - Reduced phosphate	29.02	25.76	3.258	1.239	3	3	3.718	63
Capnine lipids:0.1 MPA - Reduced phosphate vs. PE:20 MPa - Repleted phosphate	29.02	25.77	3.247	1.6	3	3	2.87	63
Capnine lipids:0.1 MPA - Reduced phosphate vs. PE:20 MPa - Reduced phosphate	29.02	25.76	3.258	1.6	3	3	2.88	63
Capnine lipids:0.1 MPA - Reduced phosphate vs. cardiolipins:0.1 MPa - Repleted phosphate	29.02	7.306	21.71	1.6	3	3	19.19	63
Capnine lipids:0.1 MPA - Reduced phosphate vs. cardiolipins:0.1 MPA - Reduced phosphate	29.02	7.294	21.73	1.239	3	3	24.79	63
Capnine lipids:0.1 MPA - Reduced phosphate vs. cardiolipins:20 MPa - Repleted phosphate	29.02	7.306	21.71	1.6	3	3	19.19	63
Capnine lipids:0.1 MPA - Reduced phosphate vs. cardiolipins:20 MPa - Reduced phosphate	29.02	7.294	21.73	1.6	3	3	19.2	63
Capnine lipids:20 MPa - Repleted phosphate vs. Capnine lipids:20 MPa - Reduced phosphate	29.03	29.02	0.01111	1.012	3	3	0.01553	63
Capnine lipids:20 MPa - Repleted phosphate vs. Flavolipins:0.1 MPa - Repleted phosphate	29.03	1.847	27.18	1.6	3	3	24.03	63
Capnine lipids:20 MPa - Repleted phosphate vs. Flavolipins:0.1 MPA - Reduced phosphate	29.03	1.836	27.19	1.6	3	3	24.04	63
Capnine lipids:20 MPa - Repleted phosphate vs. Flavolipins:20 MPa - Repleted phosphate	29.03	1.847	27.18	1.239	3	3	31.02	63
Capnine lipids:20 MPa - Repleted phosphate vs. Flavolipins:20 MPa - Reduced phosphate	29.03	1.836	27.19	1.6	3	3	24.04	63
Capnine lipids:20 MPa - Repleted phosphate vs. Glycine lipids:0.1 MPa - Repleted phosphate	29.03	9.256	19.78	1.6	3	3	17.48	63
Capnine lipids:20 MPa - Repleted phosphate vs. Glycine lipids:0.1 MPA - Reduced phosphate	29.03	9.244	19.79	1.6	3	3	17.49	63
Capnine lipids:20 MPa - Repleted phosphate vs. Glycine lipids:20 MPa - Repleted phosphate	29.03	9.256	19.78	1.239	3	3	22.57	63
Capnine lipids:20 MPa - Repleted phosphate vs. Glycine lipids:20 MPa - Reduced phosphate	29.03	9.244	19.79	1.6	3	3	17.49	63
Capnine lipids:20 MPa - Repleted phosphate vs. PE:0.1 MPa - Repleted phosphate	29.03	25.77	3.258	1.6	3	3	2.88	63
Capnine lipids:20 MPa - Repleted phosphate vs. PE:0.1 MPA - Reduced phosphate	29.03	25.76	3.269	1.6	3	3	2.89	63
Capnine lipids:20 MPa - Repleted phosphate vs. PE:20 MPa - Repleted phosphate	29.03	25.77	3.258	1.239	3	3	3.718	63
Capnine lipids:20 MPa - Repleted phosphate vs. PE:20 MPa - Reduced phosphate	29.03	25.76	3.269	1.6	3	3	2.89	63
Capnine lipids:20 MPa - Repleted phosphate vs. cardiolipins:0.1 MPa - Repleted phosphate	29.03	7.306	21.73	1.6	3	3	19.2	63
Capnine lipids:20 MPa - Repleted phosphate vs. cardiolipins:0.1 MPA - Reduced phosphate	29.03	7.294	21.74	1.6	3	3	19.21	63
Capnine lipids:20 MPa - Repleted phosphate vs. cardiolipins:20 MPa - Repleted phosphate	29.03	7.306	21.73	1.239	3	3	24.79	63
Capnine lipids:20 MPa - Repleted phosphate vs. cardiolipins:20 MPa - Reduced phosphate	29.03	7.294	21.74	1.6	3	3	19.21	63
Capnine lipids:20 MPa - Reduced phosphate vs. Flavolipins:0.1 MPa - Repleted phosphate	29.02	1.847	27.17	1.6	3	3	24.02	63
Capnine lipids:20 MPa - Reduced phosphate vs. Flavolipins:0.1 MPA - Reduced phosphate	29.02	1.836	27.18	1.6	3	3	24.03	63
Capnine lipids:20 MPa - Reduced phosphate vs. Flavolipins:20 MPa - Repleted phosphate	29.02	1.847	27.17	1.6	3	3	24.02	63
Capnine lipids:20 MPa - Reduced phosphate vs. Flavolipins:20 MPa - Reduced phosphate	29.02	1.836	27.18	1.239	3	3	31.02	63
Capnine lipids:20 MPa - Reduced phosphate vs. Glycine lipids:0.1 MPa - Repleted phosphate	29.02	9.256	19.76	1.6	3	3	17.47	63
Capnine lipids:20 MPa - Reduced phosphate vs. Glycine lipids:0.1 MPA - Reduced phosphate	29.02	9.244	19.78	1.6	3	3	17.48	63
Capnine lipids:20 MPa - Reduced phosphate vs. Glycine lipids:20 MPa - Repleted phosphate	29.02	9.256	19.76	1.6	3	3	17.47	63
Capnine lipids:20 MPa - Reduced phosphate vs. Glycine lipids:20 MPa - Reduced phosphate	29.02	9.244	19.78	1.239	3	3	22.57	63
Capnine lipids:20 MPa - Reduced phosphate vs. PE:0.1 MPa - Repleted phosphate	29.02	25.77	3.247	1.6	3	3	2.87	63
Capnine lipids:20 MPa - Reduced phosphate vs. PE:0.1 MPA - Reduced phosphate	29.02	25.76	3.258	1.6	3	3	2.88	63
Capnine lipids:20 MPa - Reduced phosphate vs. PE:20 MPa - Repleted phosphate	29.02	25.77	3.247	1.6	3	3	2.87	63
Capnine lipids:20 MPa - Reduced phosphate vs. PE:20 MPa - Reduced phosphate	29.02	25.76	3.258	1.239	3	3	3.718	63
Capnine lipids:20 MPa - Reduced phosphate vs. cardiolipins:0.1 MPa - Repleted phosphate	29.02	7.306	21.71	1.6	3	3	19.19	63
Capnine lipids:20 MPa - Reduced phosphate vs. cardiolipins:0.1 MPA - Reduced phosphate	29.02	7.294	21.73	1.6	3	3	19.2	63
Capnine lipids:20 MPa - Reduced phosphate vs. cardiolipins:20 MPa - Repleted phosphate	29.02	7.306	21.71	1.6	3	3	19.19	63
Capnine lipids:20 MPa - Reduced phosphate vs. cardiolipins:20 MPa - Reduced phosphate	29.02	7.294	21.73	1.239	3	3	24.79	63
Flavolipins:0.1 MPa - Repleted phosphate vs. Flavolipins:0.1 MPA - Reduced phosphate	1.847	1.836	0.01111	1.012	3	3	0.01553	63
Flavolipins:0.1 MPa - Repleted phosphate vs. Flavolipins:20 MPa - Repleted phosphate	1.847	1.847	0	1.012	3	3	0	63
Flavolipins:0.1 MPa - Repleted phosphate vs. Flavolipins:20 MPa - Reduced phosphate	1.847	1.836	0.01111	1.012	3	3	0.01553	63
Flavolipins:0.1 MPa - Repleted phosphate vs. Glycine lipids:0.1 MPa - Repleted phosphate	1.847	9.256	-7.408	1.239	3	3	8.454	63
Flavolipins:0.1 MPa - Repleted phosphate vs. Glycine lipids:0.1 MPA - Reduced phosphate	1.847	9.244	-7.397	1.6	3	3	6.538	63
Flavolipins:0.1 MPa - Repleted phosphate vs. Glycine lipids:20 MPa - Repleted phosphate	1.847	9.256	-7.408	1.6	3	3	6.548	63
Flavolipins:0.1 MPa - Repleted phosphate vs. Glycine lipids:20 MPa - Reduced phosphate	1.847	9.244	-7.397	1.6	3	3	6.538	63
Flavolipins:0.1 MPa - Repleted phosphate vs. PE:0.1 MPa - Repleted phosphate	1.847	25.77	-23.93	1.239	3	3	27.3	63
Flavolipins:0.1 MPa - Repleted phosphate vs. PE:0.1 MPA - Reduced phosphate	1.847	25.76	-23.91	1.6	3	3	21.14	63
Flavolipins:0.1 MPa - Repleted phosphate vs. PE:20 MPa - Repleted phosphate	1.847	25.77	-23.93	1.6	3	3	21.15	63
Flavolipins:0.1 MPa - Repleted phosphate vs. PE:20 MPa - Reduced phosphate	1.847	25.76	-23.91	1.6	3	3	21.14	63
Flavolipins:0.1 MPa - Repleted phosphate vs. cardiolipins:0.1 MPa - Repleted phosphate	1.847	7.306	-5.458	1.239	3	3	6.229	63
Flavolipins:0.1 MPa - Repleted phosphate vs. cardiolipins:0.1 MPA - Reduced phosphate	1.847	7.294	-5.447	1.6	3	3	4.815	63
Flavolipins:0.1 MPa - Repleted phosphate vs. cardiolipins:20 MPa - Repleted phosphate	1.847	7.306	-5.458	1.6	3	3	4.825	63
Flavolipins:0.1 MPa - Repleted phosphate vs. cardiolipins:20 MPa - Reduced phosphate	1.847	7.294	-5.447	1.6	3	3	4.815	63
Flavolipins:0.1 MPA - Reduced phosphate vs. Flavolipins:20 MPa - Repleted phosphate	1.836	1.847	-0.01111	1.012	3	3	0.01553	63
Flavolipins:0.1 MPA - Reduced phosphate vs. Flavolipins:20 MPa - Reduced phosphate	1.836	1.836	0	1.012	3	3	0	63
Flavolipins:0.1 MPA - Reduced phosphate vs. Glycine lipids:0.1 MPa - Repleted phosphate	1.836	9.256	-7.419	1.6	3	3	6.558	63
Flavolipins:0.1 MPA - Reduced phosphate vs. Glycine lipids:0.1 MPA - Reduced phosphate	1.836	9.244	-7.408	1.239	3	3	8.454	63
Flavolipins:0.1 MPA - Reduced phosphate vs. Glycine lipids:20 MPa - Repleted phosphate	1.836	9.256	-7.419	1.6	3	3	6.558	63
Flavolipins:0.1 MPA - Reduced phosphate vs. Glycine lipids:20 MPa - Reduced phosphate	1.836	9.244	-7.408	1.6	3	3	6.548	63
Flavolipins:0.1 MPA - Reduced phosphate vs. PE:0.1 MPa - Repleted phosphate	1.836	25.77	-23.94	1.6	3	3	21.16	63
Flavolipins:0.1 MPA - Reduced phosphate vs. PE:0.1 MPA - Reduced phosphate	1.836	25.76	-23.93	1.239	3	3	27.3	63
Flavolipins:0.1 MPA - Reduced phosphate vs. PE:20 MPa - Repleted phosphate	1.836	25.77	-23.94	1.6	3	3	21.16	63
Flavolipins:0.1 MPA - Reduced phosphate vs. PE:20 MPa - Reduced phosphate	1.836	25.76	-23.93	1.6	3	3	21.15	63
Flavolipins:0.1 MPA - Reduced phosphate vs. cardiolipins:0.1 MPa - Repleted phosphate	1.836	7.306	-5.469	1.6	3	3	4.834	63
Flavolipins:0.1 MPA - Reduced phosphate vs. cardiolipins:0.1 MPA - Reduced phosphate	1.836	7.294	-5.458	1.239	3	3	6.229	63
Flavolipins:0.1 MPA - Reduced phosphate vs. cardiolipins:20 MPa - Repleted phosphate	1.836	7.306	-5.469	1.6	3	3	4.834	63
Flavolipins:0.1 MPA - Reduced phosphate vs. cardiolipins:20 MPa - Reduced phosphate	1.836	7.294	-5.458	1.6	3	3	4.825	63
Flavolipins:20 MPa - Repleted phosphate vs. Flavolipins:20 MPa - Reduced phosphate	1.847	1.836	0.01111	1.012	3	3	0.01553	63
Flavolipins:20 MPa - Repleted phosphate vs. Glycine lipids:0.1 MPa - Repleted phosphate	1.847	9.256	-7.408	1.6	3	3	6.548	63
Flavolipins:20 MPa - Repleted phosphate vs. Glycine lipids:0.1 MPA - Reduced phosphate	1.847	9.244	-7.397	1.6	3	3	6.538	63
Flavolipins:20 MPa - Repleted phosphate vs. Glycine lipids:20 MPa - Repleted phosphate	1.847	9.256	-7.408	1.239	3	3	8.454	63
Flavolipins:20 MPa - Repleted phosphate vs. Glycine lipids:20 MPa - Reduced phosphate	1.847	9.244	-7.397	1.6	3	3	6.538	63
Flavolipins:20 MPa - Repleted phosphate vs. PE:0.1 MPa - Repleted phosphate	1.847	25.77	-23.93	1.6	3	3	21.15	63
Flavolipins:20 MPa - Repleted phosphate vs. PE:0.1 MPA - Reduced phosphate	1.847	25.76	-23.91	1.6	3	3	21.14	63
Flavolipins:20 MPa - Repleted phosphate vs. PE:20 MPa - Repleted phosphate	1.847	25.77	-23.93	1.239	3	3	27.3	63
Flavolipins:20 MPa - Repleted phosphate vs. PE:20 MPa - Reduced phosphate	1.847	25.76	-23.91	1.6	3	3	21.14	63
Flavolipins:20 MPa - Repleted phosphate vs. cardiolipins:0.1 MPa - Repleted phosphate	1.847	7.306	-5.458	1.6	3	3	4.825	63
Flavolipins:20 MPa - Repleted phosphate vs. cardiolipins:0.1 MPA - Reduced phosphate	1.847	7.294	-5.447	1.6	3	3	4.815	63
Flavolipins:20 MPa - Repleted phosphate vs. cardiolipins:20 MPa - Repleted phosphate	1.847	7.306	-5.458	1.239	3	3	6.229	63
Flavolipins:20 MPa - Repleted phosphate vs. cardiolipins:20 MPa - Reduced phosphate	1.847	7.294	-5.447	1.6	3	3	4.815	63
Flavolipins:20 MPa - Reduced phosphate vs. Glycine lipids:0.1 MPa - Repleted phosphate	1.836	9.256	-7.419	1.6	3	3	6.558	63
Flavolipins:20 MPa - Reduced phosphate vs. Glycine lipids:0.1 MPA - Reduced phosphate	1.836	9.244	-7.408	1.6	3	3	6.548	63
Flavolipins:20 MPa - Reduced phosphate vs. Glycine lipids:20 MPa - Repleted phosphate	1.836	9.256	-7.419	1.6	3	3	6.558	63
Flavolipins:20 MPa - Reduced phosphate vs. Glycine lipids:20 MPa - Reduced phosphate	1.836	9.244	-7.408	1.239	3	3	8.454	63
Flavolipins:20 MPa - Reduced phosphate vs. PE:0.1 MPa - Repleted phosphate	1.836	25.77	-23.94	1.6	3	3	21.16	63
Flavolipins:20 MPa - Reduced phosphate vs. PE:0.1 MPA - Reduced phosphate	1.836	25.76	-23.93	1.6	3	3	21.15	63
Flavolipins:20 MPa - Reduced phosphate vs. PE:20 MPa - Repleted phosphate	1.836	25.77	-23.94	1.6	3	3	21.16	63
Flavolipins:20 MPa - Reduced phosphate vs. PE:20 MPa - Reduced phosphate	1.836	25.76	-23.93	1.239	3	3	27.3	63
Flavolipins:20 MPa - Reduced phosphate vs. cardiolipins:0.1 MPa - Repleted phosphate	1.836	7.306	-5.469	1.6	3	3	4.834	63
Flavolipins:20 MPa - Reduced phosphate vs. cardiolipins:0.1 MPA - Reduced phosphate	1.836	7.294	-5.458	1.6	3	3	4.825	63
Flavolipins:20 MPa - Reduced phosphate vs. cardiolipins:20 MPa - Repleted phosphate	1.836	7.306	-5.469	1.6	3	3	4.834	63
Flavolipins:20 MPa - Reduced phosphate vs. cardiolipins:20 MPa - Reduced phosphate	1.836	7.294	-5.458	1.239	3	3	6.229	63
Glycine lipids:0.1 MPa - Repleted phosphate vs. Glycine lipids:0.1 MPA - Reduced phosphate	9.256	9.244	0.01111	1.012	3	3	0.01553	63
Glycine lipids:0.1 MPa - Repleted phosphate vs. Glycine lipids:20 MPa - Repleted phosphate	9.256	9.256	0	1.012	3	3	0	63
Glycine lipids:0.1 MPa - Repleted phosphate vs. Glycine lipids:20 MPa - Reduced phosphate	9.256	9.244	0.01111	1.012	3	3	0.01553	63
Glycine lipids:0.1 MPa - Repleted phosphate vs. PE:0.1 MPa - Repleted phosphate	9.256	25.77	-16.52	1.239	3	3	18.85	63
Glycine lipids:0.1 MPa - Repleted phosphate vs. PE:0.1 MPA - Reduced phosphate	9.256	25.76	-16.51	1.6	3	3	14.59	63
Glycine lipids:0.1 MPa - Repleted phosphate vs. PE:20 MPa - Repleted phosphate	9.256	25.77	-16.52	1.6	3	3	14.6	63
Glycine lipids:0.1 MPa - Repleted phosphate vs. PE:20 MPa - Reduced phosphate	9.256	25.76	-16.51	1.6	3	3	14.59	63
Glycine lipids:0.1 MPa - Repleted phosphate vs. cardiolipins:0.1 MPa - Repleted phosphate	9.256	7.306	1.95	1.239	3	3	2.225	63
Glycine lipids:0.1 MPa - Repleted phosphate vs. cardiolipins:0.1 MPA - Reduced phosphate	9.256	7.294	1.961	1.6	3	3	1.733	63
Glycine lipids:0.1 MPa - Repleted phosphate vs. cardiolipins:20 MPa - Repleted phosphate	9.256	7.306	1.95	1.6	3	3	1.724	63
Glycine lipids:0.1 MPa - Repleted phosphate vs. cardiolipins:20 MPa - Reduced phosphate	9.256	7.294	1.961	1.6	3	3	1.733	63
Glycine lipids:0.1 MPA - Reduced phosphate vs. Glycine lipids:20 MPa - Repleted phosphate	9.244	9.256	-0.01111	1.012	3	3	0.01553	63
Glycine lipids:0.1 MPA - Reduced phosphate vs. Glycine lipids:20 MPa - Reduced phosphate	9.244	9.244	0	1.012	3	3	0	63
Glycine lipids:0.1 MPA - Reduced phosphate vs. PE:0.1 MPa - Repleted phosphate	9.244	25.77	-16.53	1.6	3	3	14.61	63
Glycine lipids:0.1 MPA - Reduced phosphate vs. PE:0.1 MPA - Reduced phosphate	9.244	25.76	-16.52	1.239	3	3	18.85	63
Glycine lipids:0.1 MPA - Reduced phosphate vs. PE:20 MPa - Repleted phosphate	9.244	25.77	-16.53	1.6	3	3	14.61	63
Glycine lipids:0.1 MPA - Reduced phosphate vs. PE:20 MPa - Reduced phosphate	9.244	25.76	-16.52	1.6	3	3	14.6	63
Glycine lipids:0.1 MPA - Reduced phosphate vs. cardiolipins:0.1 MPa - Repleted phosphate	9.244	7.306	1.939	1.6	3	3	1.714	63
Glycine lipids:0.1 MPA - Reduced phosphate vs. cardiolipins:0.1 MPA - Reduced phosphate	9.244	7.294	1.95	1.239	3	3	2.225	63
Glycine lipids:0.1 MPA - Reduced phosphate vs. cardiolipins:20 MPa - Repleted phosphate	9.244	7.306	1.939	1.6	3	3	1.714	63
Glycine lipids:0.1 MPA - Reduced phosphate vs. cardiolipins:20 MPa - Reduced phosphate	9.244	7.294	1.95	1.6	3	3	1.724	63
Glycine lipids:20 MPa - Repleted phosphate vs. Glycine lipids:20 MPa - Reduced phosphate	9.256	9.244	0.01111	1.012	3	3	0.01553	63
Glycine lipids:20 MPa - Repleted phosphate vs. PE:0.1 MPa - Repleted phosphate	9.256	25.77	-16.52	1.6	3	3	14.6	63
Glycine lipids:20 MPa - Repleted phosphate vs. PE:0.1 MPA - Reduced phosphate	9.256	25.76	-16.51	1.6	3	3	14.59	63
Glycine lipids:20 MPa - Repleted phosphate vs. PE:20 MPa - Repleted phosphate	9.256	25.77	-16.52	1.239	3	3	18.85	63
Glycine lipids:20 MPa - Repleted phosphate vs. PE:20 MPa - Reduced phosphate	9.256	25.76	-16.51	1.6	3	3	14.59	63
Glycine lipids:20 MPa - Repleted phosphate vs. cardiolipins:0.1 MPa - Repleted phosphate	9.256	7.306	1.95	1.6	3	3	1.724	63
Glycine lipids:20 MPa - Repleted phosphate vs. cardiolipins:0.1 MPA - Reduced phosphate	9.256	7.294	1.961	1.6	3	3	1.733	63
Glycine lipids:20 MPa - Repleted phosphate vs. cardiolipins:20 MPa - Repleted phosphate	9.256	7.306	1.95	1.239	3	3	2.225	63
Glycine lipids:20 MPa - Repleted phosphate vs. cardiolipins:20 MPa - Reduced phosphate	9.256	7.294	1.961	1.6	3	3	1.733	63
Glycine lipids:20 MPa - Reduced phosphate vs. PE:0.1 MPa - Repleted phosphate	9.244	25.77	-16.53	1.6	3	3	14.61	63
Glycine lipids:20 MPa - Reduced phosphate vs. PE:0.1 MPA - Reduced phosphate	9.244	25.76	-16.52	1.6	3	3	14.6	63
Glycine lipids:20 MPa - Reduced phosphate vs. PE:20 MPa - Repleted phosphate	9.244	25.77	-16.53	1.6	3	3	14.61	63
Glycine lipids:20 MPa - Reduced phosphate vs. PE:20 MPa - Reduced phosphate	9.244	25.76	-16.52	1.239	3	3	18.85	63
Glycine lipids:20 MPa - Reduced phosphate vs. cardiolipins:0.1 MPa - Repleted phosphate	9.244	7.306	1.939	1.6	3	3	1.714	63
Glycine lipids:20 MPa - Reduced phosphate vs. cardiolipins:0.1 MPA - Reduced phosphate	9.244	7.294	1.95	1.6	3	3	1.724	63
Glycine lipids:20 MPa - Reduced phosphate vs. cardiolipins:20 MPa - Repleted phosphate	9.244	7.306	1.939	1.6	3	3	1.714	63
Glycine lipids:20 MPa - Reduced phosphate vs. cardiolipins:20 MPa - Reduced phosphate	9.244	7.294	1.95	1.239	3	3	2.225	63
PE:0.1 MPa - Repleted phosphate vs. PE:0.1 MPA - Reduced phosphate	25.77	25.76	0.01111	1.012	3	3	0.01553	63
PE:0.1 MPa - Repleted phosphate vs. PE:20 MPa - Repleted phosphate	25.77	25.77	0	1.012	3	3	0	63
PE:0.1 MPa - Repleted phosphate vs. PE:20 MPa - Reduced phosphate	25.77	25.76	0.01111	1.012	3	3	0.01553	63
PE:0.1 MPa - Repleted phosphate vs. cardiolipins:0.1 MPa - Repleted phosphate	25.77	7.306	18.47	1.239	3	3	21.07	63
PE:0.1 MPa - Repleted phosphate vs. cardiolipins:0.1 MPA - Reduced phosphate	25.77	7.294	18.48	1.6	3	3	16.33	63
PE:0.1 MPa - Repleted phosphate vs. cardiolipins:20 MPa - Repleted phosphate	25.77	7.306	18.47	1.6	3	3	16.32	63
PE:0.1 MPa - Repleted phosphate vs. cardiolipins:20 MPa - Reduced phosphate	25.77	7.294	18.48	1.6	3	3	16.33	63
PE:0.1 MPA - Reduced phosphate vs. PE:20 MPa - Repleted phosphate	25.76	25.77	-0.01111	1.012	3	3	0.01553	63
PE:0.1 MPA - Reduced phosphate vs. PE:20 MPa - Reduced phosphate	25.76	25.76	0	1.012	3	3	0	63
PE:0.1 MPA - Reduced phosphate vs. cardiolipins:0.1 MPa - Repleted phosphate	25.76	7.306	18.46	1.6	3	3	16.31	63
PE:0.1 MPA - Reduced phosphate vs. cardiolipins:0.1 MPA - Reduced phosphate	25.76	7.294	18.47	1.239	3	3	21.07	63
PE:0.1 MPA - Reduced phosphate vs. cardiolipins:20 MPa - Repleted phosphate	25.76	7.306	18.46	1.6	3	3	16.31	63
PE:0.1 MPA - Reduced phosphate vs. cardiolipins:20 MPa - Reduced phosphate	25.76	7.294	18.47	1.6	3	3	16.32	63
PE:20 MPa - Repleted phosphate vs. PE:20 MPa - Reduced phosphate	25.77	25.76	0.01111	1.012	3	3	0.01553	63
PE:20 MPa - Repleted phosphate vs. cardiolipins:0.1 MPa - Repleted phosphate	25.77	7.306	18.47	1.6	3	3	16.32	63
PE:20 MPa - Repleted phosphate vs. cardiolipins:0.1 MPA - Reduced phosphate	25.77	7.294	18.48	1.6	3	3	16.33	63
PE:20 MPa - Repleted phosphate vs. cardiolipins:20 MPa - Repleted phosphate	25.77	7.306	18.47	1.239	3	3	21.07	63
PE:20 MPa - Repleted phosphate vs. cardiolipins:20 MPa - Reduced phosphate	25.77	7.294	18.48	1.6	3	3	16.33	63
PE:20 MPa - Reduced phosphate vs. cardiolipins:0.1 MPa - Repleted phosphate	25.76	7.306	18.46	1.6	3	3	16.31	63
PE:20 MPa - Reduced phosphate vs. cardiolipins:0.1 MPA - Reduced phosphate	25.76	7.294	18.47	1.6	3	3	16.32	63
PE:20 MPa - Reduced phosphate vs. cardiolipins:20 MPa - Repleted phosphate	25.76	7.306	18.46	1.6	3	3	16.31	63
PE:20 MPa - Reduced phosphate vs. cardiolipins:20 MPa - Reduced phosphate	25.76	7.294	18.47	1.239	3	3	21.07	63
cardiolipins:0.1 MPa - Repleted phosphate vs. cardiolipins:0.1 MPA - Reduced phosphate	7.306	7.294	0.01111	1.012	3	3	0.01553	63
cardiolipins:0.1 MPa - Repleted phosphate vs. cardiolipins:20 MPa - Repleted phosphate	7.306	7.306	0	1.012	3	3	0	63
cardiolipins:0.1 MPa - Repleted phosphate vs. cardiolipins:20 MPa - Reduced phosphate	7.306	7.294	0.01111	1.012	3	3	0.01553	63
cardiolipins:0.1 MPA - Reduced phosphate vs. cardiolipins:20 MPa - Repleted phosphate	7.294	7.306	-0.01111	1.012	3	3	0.01553	63
cardiolipins:0.1 MPA - Reduced phosphate vs. cardiolipins:20 MPa - Reduced phosphate	7.294	7.294	0	1.012	3	3	0	63
cardiolipins:20 MPa - Repleted phosphate vs. cardiolipins:20 MPa - Reduced phosphate	7.306	7.294	0.01111	1.012	3	3	0.01553	63
Compact letter display
Capnine lipids:0.1 MPa - Repleted phosphate	A
Capnine lipids:20 MPa - Repleted phosphate	A
Capnine lipids:0.1 MPA - Reduced phosphate	A
Capnine lipids:20 MPa - Reduced phosphate	A
OR lipid:0.1 MPa - Repleted phosphate	A
OR lipid:20 MPa - Repleted phosphate	A
OR lipid:0.1 MPA - Reduced phosphate	A
OR lipid:20 MPa - Reduced phosphate	A
PE:0.1 MPa - Repleted phosphate	A
PE:20 MPa - Repleted phosphate	A
PE:0.1 MPA - Reduced phosphate	A
PE:20 MPa - Reduced phosphate	A
Glycine lipids:0.1 MPa - Repleted phosphate	B
Glycine lipids:20 MPa - Repleted phosphate	B
Glycine lipids:20 MPa - Reduced phosphate	B
Glycine lipids:0.1 MPA - Reduced phosphate	B
cardiolipins:0.1 MPa - Repleted phosphate	B D F G
cardiolipins:20 MPa - Repleted phosphate	B C F G
cardiolipins:0.1 MPA - Reduced phosphate	B C D G
cardiolipins:20 MPa - Reduced phosphate	B C D F
Flavolipins:0.1 MPa - Repleted phosphate	C E
Flavolipins:20 MPa - Repleted phosphate	D E
Flavolipins:0.1 MPA - Reduced phosphate	E F
Flavolipins:20 MPa - Reduced phosphate	E G
